# Supplementary material for: Drought as a possible contributor to the Visigothic Kingdom crisis and Islamic expansion in the Iberian Peninsula
Source: Nat Commun. 2023 Sep 15;14:5733. doi: 10.1038/s41467-023-41367-7 (PMC10504262; doi:10.1038/s41467-023-41367-7)
Supplement: Supplementary file 4 — Supplementary Data 1 [file 41467_2023_41367_MOESM4_ESM.xlsx]

## Sheet: Supplementary Data 1
Site nº (map)	Sitename	Database	Site ID	Dataset ID	Latitude	Longitude	Altitude	Chronology source	Dating (14C / 210Pb / 137Cs ages ± error) and depths (cm)	Age model details	References
1	Areo	Neotoma / EPD	23924	41527	43.5289	-5.76889	193	Original study	235 ± 40 (22.8 cm), 760 ± 40 (32.8 cm), 1175 ± 50 (40.5 cm), 1430 ± 40 (44.2 cm), 2220 ± 40 (53.8 cm), 4750 ± 50 (63.8 cm)/ 5335 ± 50 (71.2 cm), 5815 ± 50 (76.8 cm), 6410 ± 55 (88.2 cm), 7045 ± 60 (116.2 cm), 8940 ± 70 (128.8 cm), 9810 ± 75 (143.8 cm)	Linear interpolation. Age model with Clam	L. López-Merino, A. Martínez-Cortizas, J.A. López-Sáez. Early agriculture and palaeoenvironmental history in the North of the Iberian Peninsula: a multi-proxy analysis of the Monte Areo mire (Asturias, Spain). Journal of Archaeological Science 37, 1978-1988 (2010)
2	Buio Cuadramón	Neotoma / EPD	14491	22695	43.4735	-7.53403	754	MADCAP (Giesecke et al., 2014)	8770 ± 170 (62.5 cm)	Linear interpolation. IntCal09 calibration curve	A.V. González, M.P. Saa. Analyse pollinique d'une tourbière holocène dans les Montes do Buio : Cuadramón (Galice, nord-ouest de l'Espagne) [Pollen analyse of holocene peat-bog in the Montes do Buio : Cuadramón (Galice, N.W. of Spain)]. Quaternaire 11, 257-268 (2000)
3	Pedrido	Neotoma / EPD	9836	14560	43.4515	-7.0625	244	Original study	-53 ± 1 (0 cm), 360 ± 45 (20.5 cm), 370 ± 30 (24.5 cm), 540 ± 35 (30.5cm), 665 ± 35 (37.5 cm), 795 ± 35 (44.5 cm), 945 ± 35 (56.5 cm), 940 ± 30 (60.5 cm), 1130 ± 50 (70.5 cm), 1260 ± 35 (80.5 cm), 1190 ± 35 (90.5 cm), 1460 ± 35 (96.5 cm), 1580 ± 35 (99.5 cm), 1955 ± 35 (129.5 cm), 2080 ± 50 (139.5 cm), 2220 ± 40 (143.5 cm), 2290 ± 50 (151.5 cm), 2330 ± 50 (153.5 cm), 2480 ± 50 (157.8 cm), 2600 ± …	Polynomial interpolation	B.S. Stefanini. A comparison of climate and vegetation dynamics in central Ireland and NW Spain since the mid-Holocene. Doctoral dissertation. University of Dublin, Trinity College, Dublin, Leinster, Ireland (2008)
4	Molina	Neotoma / EPD	23958	41646	43.3811	-6.32722	661	Original study	101.8 ± 0.5 (27.5 cm), 1160 ± 45 (41.5 cm), 1690 ± 40 (51 cm), 1930 ± 35 (87.5 cm), 2185 ± 40 (102 cm), 2705 ± 40 (131 cm)	Linear interpolation. Age model with Clam	L. López-Merino, A. Martínez-Cortizas, J.A. López-Sáez. Human-induced changes on wetlands: a study case from NW Iberia. Quaternary Science Reviews 30, 2745-2754 (2011)
5	Atxuri	Neotoma / EPD	2989	3893	43.2503	-1.55111	505	MADCAP (Giesecke et al., 2014)	1920 ± 80 (35.5 cm), 2710 ± 60 (55 cm)	Linear interpolation. IntCal09 calibration curve	M.C. Peñalba. Dynamique de vegetation Tardiglaciaire et Holocene du centre-nord de l'Espagne d'après l'analyse pollinique. Doctoral dissertation. Université d'Aix-Marseille, Marseille, France (1989)
											M.C. Peñalba. The history of the Holocene vegetation in northern Spain from pollen analysis. Journal of Ecology 82, 815-832 (1994)
6	Sotombo	Neotoma / EPD	28501	53277	43.2411	-3.65306	1263	Original study	280 ± 30 (15-17 cm), 1050 ± 40 (60-62 cm), 1705 ± 50 (98-100 cm), 2265 ± 35 (134-136 cm), 2595 ± 40 (168-170 cm), 3810 ± 40 (180-182 cm), 4410 ± 40 (190-192 cm), 5165 ± 40 (198-200 cm)	Smooth spline. Age model with Clam 2.2. Calibrated with Calib 7.1	S. Pérez-Díaz, S. Núñez de la Fuente, M. Frochoso-Sánchez, R. González-Pellejero, F. Allende-Alvarez, J.A. López-Sáez. Seis mil años de gestión y dynámica antrópica en el entorno del Parque Natural de los Collados del Asón (Cordillera Cantábrica Oriental). Cuaternario y Geomorfología 30, 49-74 (2016)
7	Culazón	Neotoma / EPD	24039	41760	43.2328	-4.48917	628	Original study	60 ± 40 (42 cm), 115 ± 30 (60 cm), 240 ± 35 (75 cm), 345 ± 35 (100 cm), 435 ± 35 (107 cm), 692 ± 30 (113 cm), 1060 ± 40 (119 cm), 1920 ± 40 (122 cm), 2145 ± 37 (125 cm), 3589 ± 60 (138 cm)	Linear interpolation. Age model with Clam	J.A. López-Sáez, D. Abel-Schaad, F. Alba-Sánchez, R. González-Pellejero, M. Frochoso, F. Allende. Contribution to the European Pollen Database. Culazón, Cantabrian Mountains (northern Spain). Grana 52, 316-318 (2013)
8	Sertal	Neotoma / EPD	14484	22681	43.2153	-4.43613	883	MADCAP (Giesecke et al., 2014)	2400 ± 50 (60 cm), 4590 ± 60 (100 cm)	Linear interpolation. IntCal09 calibration curve	B. Mariscal. Análisis polínico de la turbera del Pico del Sertal de la sierra de Pena Labra. Reconstrución de la paleoflora y de la climatología durante el Holoceno en la zona oriental de la cordillera cantabria. Quaternary climate in Western Mediterranean. Univ. Auto. de Madrid, 205-220 (1986)
9	Tornos	Neotoma / EPD	3473	4492	43.15	-3.43333	906	MADCAP (Giesecke et al., 2014)	390 ± 70 (40 cm), 1360 ± 70 (95 cm), 4620 ± 70 (175 cm), 7830 ± 90 (185 cm)	Linear interpolation. IntCal09 calibration curve	M.C. Peñalba. Dynamique de vegetation Tardiglaciaire et Holocene du centre-nord de l'Espagne d'après l'analyse pollinique. Doctoral dissertation. Université d'Aix-Marseille, Marseille, France (1989)
10	Zalama	Neotoma / EPD	28502	53279	43.135	-3.40972	1288	Original study	635 ± 30 (15.5 cm), 990 ± 40 (21.5 cm), 1245 ± 34 (31.5 cm), 1755 ± 30 (43 cm), 2920 ± 50 (57 cm), 3142 ± 34 (67 cm), 3321 ± 31 (79 cm), 3740 ± 30 (91 cm), 4757 ± 41 (119 cm), 5076 ± 40 (131 cm), 5454 ± 38 (145 cm), 5615 ± 35 (161 cm), 5858 ± 38 (177 cm), 6561 ± 47 (201 cm), 6826 ± 47 (211 cm), 7095 ± 35 (223 cm), 7150 ± 50 (231 cm)	Smooth spline. Age model with Clam 2.2. Calibrated with Calib 7.1. IntCal13 calibration curve	S. Pérez-Díaz, J.A. López-Sáez, X. Ponteverda-Pombal, M. Souto-Souto, D. Galop. 8000 years of vegetation history in the northern Iberian Peninsula inferred from the palaeoenvironmental study of the Zalama ombrotrophic bog (Basque-Cantabrian Mountains, Spain). Boreas 45, 658-672 (2016)
11	Estacas de Trueba	Neotoma / EPD	3097	4032	43.1214	-3.70056	1178	MADCAP (Giesecke et al., 2014)	3260 ± 50 (50 cm), 5460 ± 60 (100 cm)	Linear interpolation. IntCal09 calibration curve	B. Mariscal. Comparacion palinologica entre una turbera de la cordillera central y unas turberas de la cordillera cantabrica. Notes: II. European Paleobotany conference. Universidad Complutense Madrid (1989)
12	Alsa	Neotoma / EPD	2970	3870	43.1178	-4.01667	544	MADCAP (Giesecke et al., 2014)	280 ± 50 (40 cm), 2880 ± 50 (130 cm), 4310 ± 60 (260 cm)	Linear interpolation. IntCal09 calibration curve	B. Mariscal. Variacion de la vegetacion Holocena (4300-280 BP) de Cantabria a traves del analisis polinico de la turbera del Alsa. Estudios Geologicos 49, 63-83 (1993)
13	Verdeospesoa	Neotoma / EPD	27412	49222	43.055	-2.86139	992	Original study	550 ± 50 (30 cm), 980 ± 30 (54 cm), 2165 ± 30 (110 cm), 2795 ± 30 (140 cm), 3140 ± 50 (158 cm), 3300 ± 70 (168 cm), 7660 ± 80 (180 cm), 13770 ± 70 (200 cm), 19570 ± 60 (220 cm), 21050 ± 120 (231 cm)/ 23050 ± 300 (234 cm)	Average probability. Calibrated with Calib 7.1. IntCal13 calibration curve	S. Pérez-Díaz, J.A. López-Sáez. Contributions to the European Pollen Database. Verdeospesoa mire (Basque Country, Northern Iberian Peninsula, Spain). Grana 56, 315-317 (2017)
14	Saldropo	Neotoma / EPD	3397	4402	43.05	-2.71667	630	MADCAP (Giesecke et al., 2014)	840 ± 50 (30 cm), 3590 ± 90 (290 cm), 5630 ± 70 (340 cm)	Linear interpolation. Age model with Clam. IntCal09 calibration curve	M.C. Peñalba. Dynamique de vegetation Tardiglaciaire et Holocene du centre-nord de l'Espagne d'après l'analyse pollinique. Doctoral dissertation. Université d'Aix-Marseille, Marseille, France (1989)
											M.C. Peñalba. The history of the Holocene vegetation in northern Spain from pollen analysis. Journal of Ecology 82, 815-832 (1994)
15	Ajo	Neotoma / EPD	1537	1577	43.0417	-6.13878	1563	MADCAP (Giesecke et al., 2014)	3840 ± 110 (2160 cm), 6800 ± 90 (2435 cm), 9650 ± 120 (2470 cm), 9780 ± 80 (2480 cm), 12610 ± 90 (2610 cm), 14270 ± 180 (2660 cm)	Linear interpolation. IntCal09 calibration curve	J.R.M. Allen, B. Huntley, W.A. Watts. The vegetation and climate of northwest Iberia over the last 14,000 years. Journal of Quaternary Science 11, 125-147 (1996)
											M.H. McKeever. Comparative palynological studies of two lake sites in western Ireland and northwestern Spain. Master's thesis. Trinity College, Dublin, Ireland (1984)
16	Belate	Neotoma / EPD	3004	3911	43.0333	-2.05	1036	MADCAP (Giesecke et al., 2014)	2120 ± 150 (75 cm), 2697 ± 150 (145 cm), 5742 ± 150 (305 cm)	Linear interpolation. IntCal09 calibration curve	M.C. Peñalba. Dynamique de vegetation Tardiglaciaire et Holocene du centre-nord de l'Espagne d'après l'analyse pollinique. Doctoral dissertation. Université d'Aix-Marseille, Marseille, France (1989)
17	Arbarrain	Neotoma / EPD	28500	53275	42.8967	-2.24028	995	Original study	1155 ± 30 (20 cm), 2380 ± 30 (45 cm), 3761 ± 30 (60 cm), 4125 ± 30 (68 cm), 5120 ± 32 (78 cm), 5483 ± 39 (87 cm), 5945 ± 30 (90 cm), 7430 ± 30 (92 cm)	Smooth spline. Age model with Clam. Calibrated with Calib 7.1. IntCal13 calibration curve	S. Pérez-Díaz, J.A. López-Sáez, S. Núñez de la Fuente, M. Ruíz-Alonso. Early farmers, megalithic builders and the shaping of the cultural landscapes during the Holocene in Northern Iberian mountains. A palaeoenvironmental perspective. Journal of Archaeological Science Reports 18, 463-474 (2018)
18	Marboré	Neotoma / EPD	28076	52092	42.6956	0.04	2579	Original study	-16 ± 2.76 (4 cm), 89 ± 7.62 (14 cm), 5771 ± 46 (3 cm), 2514 ± 25 (37.2 cm), 3611 ± 28 (91.4 cm), 4820 ± 28 (195.4 cm), 5853 ± 30 (231.44 cm), 5675 ± 31 (286.1 cm), 6294 ± 39 (325.5 cm), 7464 ± 55 (402.2 cm), 8447 ± 39 (480.1 cm), 9787 ± 43 (537 cm), 10852 ± 47 (596.1 cm), 11434 ± 47 (628.2 cm), 12945 ± 56 (665.3 cm), 13269 ± 46 (674 cm), 11521 ± 47 (703.6 cm), 14656 ± 50 (717.3 cm)	Linear interpolation. Age model with Clam 2.2. Calibrated with Calib 7.0.4. IntCal13 calibration curve	M. Leunda, P. González-Sampériz, G. Gil-Romera, J. Aranbarri, A. Moreno, B. Oliva-Urcia, M. Sevilla-Callejo, B.L. Valero-Garcés. The Late-Glacial and Holocene Marboré Lake sequence (2612 m a.s.l., Central Pyrenees, Spain): Testing high altitude sites sensitivity to millenial scale vegetation and climate variability. Global and Planetary Change 257, 214-231 (2017)
19	Bassa Nera	Neotoma / EPD	27426	49265	42.639	0.92444	1955	Original study	107 ± 1 (25 cm), 2120 ± 30 (90 cm), 4990 ± 30 (156 cm), 6360 ± 40 (219 cm), 8550 ± 40 (260 cm)	Smooth spline. Age model with Clam 2.2	S. Garcés-Pastor, N. Cañellas-Boltà, A. Pèlachs, J.M. Soriano, R. Pérez-Obiol, A. Pérez-Haase, M.A. Calero, O. Andreu, N. Escolà, T. Vegas-Vilarrúbia. Environmental history and vegetation dynamics in response to climate variations and human pressure during the Holocene in Bassa Nera, Central Pyrenees. Palaeogeography, Palaeoclimatology, Palaeoecology 479, 48-60 (2017)
20	Basa de la Mora	Neotoma / EPD	28084	52107	42.5456	0.325278	1940	Original study	385 ± 30 (60 cm), 1335 ± 30 (172 cm), 2100 ± 30 (230 cm), 2615 ± 30 (269 cm), 3200 ± 30 (337 cm), 3815 ± 35 (422 cm), 5185 ± 35 (502 cm), 5840 ± 40 (562 cm), 6450 ± 40 (677 cm), 7330 ± 50 (795 cm), 7930 ± 50 (943 cm), 7950 ± 50 (1011 cm), 8780 ± 50 (1167 cm)	Linear interpolation. Calibrated with Calib 6.0. IntCal09 calibration curve	A. Pérez-Sanz, P. González-Sampériz, A. Moreno, B.L. Valero-Garcés, G. Gil-Romera, M. Rieradevall, P. Tarrats, L. Lasheras-Alvarez, M. Morellón, A. Belmonte-Ribas, C. Sancho, M. Sevilla-Callejo, A. Navas. Holocene climate variability, vegetation dynamics and fire regime in the central Pyrenees: the Basa de la Mora sequence (NE Spain). Quaternary Science Reviews 73, 149-169 (2013)
21	PRD-4	Neotoma / EPD	24037	41755	42.5333	-8.51667	229	Original study	104.3 ± 0.4 (7.5 cm), 850 ± 30 (27.5 cm), 3080 ± 30 (67.5 cm), 4090 ± 30 (97.5 cm), 5540 ± 30 (122.5 cm), 9760 ± 50 (192.5 cm)	Smooth spline. Age model with Clam	L. López-Merino, N. Silva-Sánchez, J. Kaal, J.A. López-Sáez, A. Martínez-Cortizas. Post-disturbance vegetation dynamics during the Late Pleistocene and Holocene : An example from NW Iberia. Global and Planetary Change 92, 58-70 (2012)
22	Armeña	Neotoma / EPD	28075	52090	42.5144	0.336111	2235	Original study	2229 ± 27 (0 cm), 2471 ± 28 (60 cm), 2529 ± 24 (90 cm), 2999 ± 23 (130 cm), 2922 ± 24 (165 cm), 2945 ± 24 (165 cm), 2946 ± 28 (165 cm), 2987 ± 23 (165 cm), 3241 ± 23 (219 cm), 3286 ± 24 (250 cm), 3458 ± 23 (3878 ± 29 (330 cm), 3956 ± 28 (398 cm), 4120 ± 25 (480 cm), 4222 ± 26 (505 cm), 4228 ± 27 (610 cm), 4318 ± 25 (615 cm), 4691 ± 30 (687 cm), 4810 ± 29 (702 cm), 4959 ± 28 (790 cm)	Linear interpolation. Age model with Clam 2.2. Calibrated with Calib 7.0.4. IntCal13 calibration curve	M. Leunda, P. González-Sampériz, G. Gil-Romera, M. Bartolomé, A. Belmonte-Ribas, D. Gómez-Garcia, P. Kaltenrieder, J.M. Rubiales, C. Schwörer, W. Tinner, C. Morales-Molino, C. Sancho. Ice cave reveals environmental forcing of long-term Pyrenean tree line dynamics. Journal of Ecology 107, 814-828 (2019)
											C. Sancho, A. Belmonte-Ribas, M. Bartolomé, A. Moreno, M. Leunda, J. López-Martínez. Middle-to-late Holocene palaeoenvironmental reconstruction from the A294 ice-cave record (Central Pyrenees, northern Spain). Earth and Planetary Science Letters 484, 135-144 (2018)
23	Bosc dels Estanyons	Neotoma / EPD	28271	52665	42.4803	1.62889	2179	Original study	185 ± 30 (19-20 cm), 1785 ± 30 (76 cm), 2860 ± 30 (112 cm), 4215 ± 35 (187-189 cm), 5680 ± 40 (257 cm), 9270 ± 50 (431-433 cm), 10040 ± 50 (515-520 cm)	Linear interpolation	J.L. de Beaulieu, Y. Miras, V. Andrieu-Ponel, F. Guiter. Vegetation dynamics in north-western Mditerranean regions: Instability of the Mediterranean bioclimate. Plant Biosystem 139, 114-126 (2005)
											Y. Miras, A. Ejarque, S. Riera-Mora, J.M. Palet-Martinez, H.A. Orengo, I. Euba. Dynamique holocène de la végétation et occupation des Pyrénées andorranes depuis le Néolithique ancien, d'après l'analyse pollinique de la tourbière de Bosc dels Estanyons (2180m, Vall del Madrieu, Andorre). C.R. Palevol 6, 291-300 (2007)
24	Mitjana	Neotoma / EPD	28280	52677	42.4675	1.58278	2428	Original study	930 ± 30 (30 cm), 1630 ± 40 (70 cm)	Linear interpolation. Age model with Tilia	Y. Miras, A. Ejarque, S. Riera-Mora, H.A. Orengo, J.M. Palet-Martinez. Contribution to the European Pollen Database. Andorran high Pyrenees (Perafita Valley, Andorra): Serra Mitjana fen. Grana 54, 313-316 (2015)
25	Xan de Llamas	Neotoma / EPD	26053	45190	42.3042	-6.32139	1507	Original study	100.2 ± 0.5 (36 cm), 820 ± 40 (72 cm), 2450 ± 40 (106.5 cm), 3270 ± 40 (119 cm)	Linear interpolation. Age model with Clam	C. Morales-Molino, M. García-Antón, and C. Morla. Holocene vegetation dynamics on an Atlantic-Mediterranean mountain in NW Iberia. Palaeogeography, Palaeoclimatology, Palaeoecology 302, 323-337 (2011)
26	Posidonia Lligat	Neotoma / EPD	24038	41758	42.2922	3.29111	0	Original study	710 ± 45 (34 cm), 895 ± 45 (51 cm), 975 ± 40 (63 cm), 1430 ± 40 (90 cm), 1600 ± 45 (119 cm)	Linear interpolation. Age model with Clam	J.A. López-Sáez, L. López-Merino, M.A. Mateo, O. Serrano, S. Pérez-Díaz, L. Serrano. Palaeoecological potential of the marine organic deposits of Posidonia oceanica: A case study in the NE Iberian Peninsula. Palaeogeography, Palaeoclimatology, Palaeoecology 271, 215-224 (2009)
27	Baña C	Neotoma / EPD	28210	52497	42.254	-6.7532	1474	Original study	1779 ± 37 (150 cm)	Linear interpolation	C.R. Janssen. Aspects of vegetation development in the Sierra Cabrera Baja, NW-Cantabria, Spain, as part of a long-term project in the medium high mountains of western en southwestern Europe (1996)
28	Baña D	Neotoma / EPD	28211	52499	42.2444	-6.755	1785	Original study	1779 ± 37 (150 cm)	Linear interpolation	C.R. Janssen. Aspects of vegetation development in the Sierra Cabrera Baja, NW-Cantabria, Spain, as part of a long-term project in the medium high mountains of western en southwestern Europe (1996)
29	Pla de l'Estany	Neotoma / EPD	28073	52084	42.1883	2.52972	523	Original study	1740 ± 50 (265 cm), 2925 ± 45 (392.5 cm), 3470 ± 50 (485 cm)	Linear interpolation	F. Burjachs Casas. Palynology of the Upper Pleistocene and Holocene of the North-East Iberian Penninsula: Pla de l'Estany (Catalonia). Historical Biology 9, 17-33 (1994)
30	Palanques	Neotoma / EPD	14549	22805	42.1622	2.43806	480	Original study	2330 ± 45 (240 cm), 7340 ± 30 (640 cm), 8380 ± 80 (750 cm)	Smooth spline. Age model with Clam 2.2	R.P. Pérez-Obiol. Histoire Tardiglaciaire et Holocène de la végétation de la région volcanique d'Olot (N.E. Péninsule Ibérique). Pollen et Spores, 189-202 (1988)
											R. Piqué, J. Revelles-López, F. Burjachs Casas, L. Caruso-Fermé, R.P. Pérez-Obiol. Interdisciplinary approach to the landscape and firewood exploitation during the Holocene at La Garrotxa (Girona, NE Iberia). Quaternary International, 1-13 (2016)
											J. Revelles-López, F. Burjachs Casas, A. Palomo, R. Piqué, E. Iriarte, R.P. Pérez-Obiol, X. Terradas. Human-environment interaction during the Mesolithic-Neolithic transition in the NE Iberian Peninsula. Vegetation history, climate change and human impact during the Early-Middle Holocene in the Eastern Pre-Pyrenees. Quaternary Science Reviews, 1-18 (2017)
31	Roya	Neotoma / EPD	3224	4184	42.1355	-6.79364	1627	MADCAP (Giesecke et al., 2014)	1260 ± 60 (92 cm), 1690 ± 70 (124 cm), 3670 ± 60 (254 cm), 5230 ± 50 (422 cm), 10290 ± 60 (700 cm), 12940 ± 60 (882 cm)	Linear interpolation. IntCal09 calibration curve	J.R.M. Allen, B. Huntley, W.A. Watts. The vegetation and climate of northwest Iberia over the last 14,000 years. Journal of Quaternary Science 11, 125-147 (1996)
32	Banyoles	Neotoma / EPD	14456	52086	42.1291	2.75184	178	Original study	4480 ± 30 (201 cm), 4650 ± 30 (215 cm), 5148 ± 30 (237 cm), 6645 ± 32 (253 cm), 7855 ± 30 (276 cm)	Smooth spline. Age model with Clam 2.2	J. Revelles, F. Antolin, M. Berihuete, F. Burjachs, R. Buxo, L. Caruso, O. Lopez, A. Palomo, R. Pique, X. Terradas. Landscape transformation and economic practices among the first farming societies in Lake Banyoles (Girona, Spain). Environmental Archaeology 19, 298-310 (2014)
											J. Revelles, S. Cho, E. Iriarte, F. Burjachs, B. van Geel, A. Palomo, R. Piqué, L. Peña-Chocarro, X. Terradas. Mid-Holocene vegetation history and Neolithic land-use in the Lake Banyoles area (Girona, Spain). Palaeogeography, Palaeoclimatology, Palaeoecology 435, 70-85 (2015)
33	Ayoó de Vidriales	Neotoma / EPD	26054	45192	42.1261	-6.07028	788	Original study	680 ± 30 (39.7 cm), 1760 ± 30 (47.2 cm), 2770 ± 30 (54.5 cm), 3260 ± 30 (71.2 cm), 4070 ± 30 (84.5 cm), 4650 ± 30 (103.2 cm), 6040 ± 45 (117 cm), 8560 ± 45 (137.2 cm), 10380 ± 50 (147.5 cm), 11980 ± 70 (153.2 cm), 13030 ± 70 (160.5 cm)	Linear interpolation. Age model with Clam	C. Morales-Molino, M. García-Antón. Vegetation and fire hitory since the last glacial maximum in an inland area of the western Mediterranean Basin (Northern Iberian Plateau, NW Spain). Quaternary Research 81, 63-77 (2014)
34	Sanabria	Neotoma / EPD	2255	2335	42.1	-6.73333	1326	MADCAP (Giesecke et al., 2014)	9940 ± 200 (820.5 cm), 11690 ± 200 (880.5 cm), 12580 ± 200 (925.5 cm), 13780 ± 500 (986 cm)	Linear interpolation. IntCal09 calibration curve	J.R.M. Allen, B. Huntley, W.A. Watts. The vegetation and climate of northwest Iberia over the last 14,000 years. Journal of Quaternary Science 11, 125-147 (1996)
											C. Turner, G.E. Hannon. Vegetational evidence for late Quaternary climate changes in southwest Europe in relation to the influence of the North Atlantic Ocean. Philisophical Transactions of the Royal Society of London Series B 318, 451-485 (1988)
											G.E. Hannon. Late Quaternary vegetation of Sanabria Marsh, North West Spain. Master's thesis. Trinity College, Dublin, Ireland (1985)
35	Pardillas	Neotoma / EPD	14482	22678	42.0436	-3.04588	1914	MADCAP (Giesecke et al., 2014)	3220 ± 45 (164 cm), 6460 ± 45 (313 cm), 8425 ± 45 (408 cm), 9310 ± 45 (464 cm)	Smooth spline. Age model with Clam. IntCal09 calibration curve	M.F. Sanchez-Goñi, G.E. Hannon. High-altitude vegetational pattern on the Iberian Mountain Chain (north- central Spain) during the Holocene. The Holocene 9, 39-57 (1999)
36	Quintanar de la Sierra	Neotoma / EPD	3368	4367	42.0333	-3.01667	1486	MADCAP (Giesecke et al., 2014)	3060 ± 80 (70 cm), 7150 ± 90 (160 cm), 8290 ± 160 (200 cm), 8960 ± 160 (240 cm), 10120 ± 160 (300 cm), 9930 ± 140 (340 cm), 10660 ± 160 (390 cm), 10650 ± 160 (440 cm), 11050 ± 170 (460 cm), 11180 ± 180 (500 cm), 12230 ± 180 (560 cm), 12380 ± 160 (580 cm), 12540 ± 170 (600 cm), 13350 ± 170 (630 cm), 13720 ± 210 (650 cm)	Linear interpolation	M.C. Peñalba. Dynamique de vegetation Tardiglaciaire et Holocene du centre-nord de l'Espagne d'après l'analyse pollinique. Doctoral dissertation. Université d'Aix-Marseille, Marseille, France (1989)
											M.C. Peñalba. The history of the Holocene vegetation in northern Spain from pollen analysis. Journal of Ecology 82, 815-832 (1994)
											M.C. Peñalba, M. Arnold, J. Guiot, J.C. Duplessy, J.L. de Beaulieu. Termination of the Last Glaciation in the Iberian Peninsula Inferred from the Pollen Sequence of Quintanar de la Sierra. Quaternary Research 48, 204-214 (1997)
37	Negra	Neotoma / EPD	10527	16212	41.9991	-2.84734	1802	EPD1	1860 ± 30 (166 cm), 2910 ± 30 (412 cm), 3950 ± 100 (509.5 cm), 5920 ± 90 (621.5 cm), 8380 ± 90 (724.5 cm), 9650 ± 60 (818 cm), 11970 ± 70 (844.5 cm), 14540 ± 60 (997.5 cm)	Age model with Bacon	S. von Engelbrechten. Late-glacial and Holocene Vegetation and Environmental History of the Sierra de Urbion, North-Central Spain. Doctoral dissertation. University of Dublin, Trinity College, Dublin, Ireland (1998)
38	Mesagosa	Neotoma / EPD	10528	16214	41.965	-2.81179	1619	EPD1	-44 ± 1.5 (0 cm), 750 ± 70 (92 cm), 4520 ± 60 (241 cm), 6370 ± 70 (300 cm), 9580 ± 70 (560 cm)	Age model with Bacon	S. von Engelbrechten. Late-glacial and Holocene Vegetation and Environmental History of the Sierra de Urbion, North-Central Spain. Doctoral dissertation. University of Dublin, Trinity College, Dublin, Ireland (1998)
39	Espinosa de Cerrato	Neotoma / EPD	27328	48935	41.9521	-3.93936	876	Original study	-47 ± 1 (0 cm), 1360 ± 50 (112.5 cm), 2140 ± 60 (280.5 cm), 3110 ± 60 (464.5 cm), 4050 ± 60 (644.5 cm), 8230 ± 60 (1048 cm), 9410 ± 70 (1273 cm), 9740 ± 100 (1339.5 cm)	Smooth spline. Age model with Clam	F. Franco-Múgica, M. García-Antón, J. Maldonado-Ruiz, C. Morla-Juaristi, H. Sainz-Ollero. The Holocene history of Pinus forests in the Spanish Northern Meseta. The Holocene 11, 343-358 (2001)
											C. Morales-Molino, W. Tinner, M. García-Antón, D. Colombaroli. The historical demise of Pinus nigra forests in the Northern Iberian Plateau (south-eastern Europe). Journal of Ecology 105, 634-646 (2017)
40	Tubilla del Lago	Neotoma / EPD	26049	45181	41.8083	-3.5725	899	Original study	1150 ± 40 (89 cm), 1230 ± 35 (99.5 cm), 1480 ± 30 (147 cm), 2380 ± 55 (224 cm), 2960 ± 30 (333.3 cm), 3490 ± 30 (401.8 cm), 3830 ± 25 (443 cm), 3950 ± 40 (499.5 cm), 5330 ± 30 (629.8 cm), 5520 ± 50 (640 cm), 6520 ± 40 (734.5 cm)	Smooth spline. Age model with Clam. Calibrated with Calib 7.1	C. Morales-Molino, W. Tinner, M. García-Antón, D. Colombaroli. The historical demise of Pinus nigra forests in the Northern Iberian Plateau (south-eastern Europe). Journal of Ecology 105, 634-646 (2017)
41	Delta del Río Besos	Neotoma / EPD	3464	4483	41.4053	2.24833	0	MADCAP (Giesecke et al., 2014)	-24 ± 2 (2 cm), -19 ± 2 (3 cm), -13 ± 2 (4 cm), -7 ± 2 (5 cm), -1 ± 2 (6 cm), 4 ± 3 (7 cm), 10 ± 3 (8 cm), 16 ± 3 (9 cm), 22 ± 3 (10 cm), 27 ± 4 (11 cm), 33 ± 4 (12 cm), 39 ± 4 (13 cm), 45 ± 4 (14 cm), 50 ± 5 (15 cm), 56 ± 5 (16 cm), 62 ± 5 (17 cm), 68 ± 6 (18 cm), 73 ± 6 (19 cm), 150 ± 50 (31 cm), 250 ± 50 (47 cm), 350 ± 50 (66 cm), 450 ± 50 (82.5 cm), 550 ± 50 (99 cm), 650 ± 50 (17 cm), 750 ± 5…	Linear interpolation. IntCal09 calibration curve	J. Pantaléon-Cano, R.P. Pérez-Obiol, J.M. Roure. "La representacion del paisaje vegetal del area de Barcelona durante en ultimo milenio a partir del analisis polinico de sedimentos marinos del delta del rio Besos datados por 210Pb" in Trabajos de palinologia basica y aplicada, I. Mateu, M. Dupré, J. Guemes, M.E. Burgaz, Eds. Universitat de València edition, Spain (1994)
42	Guallar	Neotoma / EPD	14460	22633	41.4	-0.216667	346	MADCAP (Giesecke et al., 2014)	7485 ± 80 (61 cm)	Linear interpolation. Age model with Clam. IntCal09 calibration curve	B.A.S. Davis. Palaeolimnology and Holocene environmental change from endorheic lakes in the Ebro Basin, north-east Spain, Ph.D. Thesis, University of Newcastle upon Tyne, UK (1994)
43	Carrizal	Neotoma / EPD	27326	48931	41.3185	-4.14498	858	Original study	1605 ± 45 (39.5), 4000 ± 50 (95 cm), 8560 ± 50 (151.5 cm), 8610 ± 60 (182 cm), 8670 ± 50 (222 cm)	Linear interpolation. Age model with Clam. Calibrated with OxCal 4.2.4. IntCal13 calibration curve	F. Franco-Múgica, M. García-Antón, J. Maldonado-Ruiz, C. Morla-Juaristi, H. Sainz-Ollero. Ancient pine forest on inland dunes in the Spanish northern meseta. Quaternary Research 63, 1-14 (2005)
44	Salada Chiprana	Neotoma / EPD	14462	22638	41.2333	-0.166667	149	MADCAP (Giesecke et al., 2014)	315 ± 10 (50.5 cm), 420 ± 50 (73.5 cm), 3410 ± 150 (150 cm), 5725 ± 60 (192.5 cm)	Linear interpolation. IntCal09 calibration curve	B.A.S. Davis. Palaeolimnology and Holocene environmental change from endorheic lakes in the Ebro Basin, north-east Spain, Ph.D. Thesis, University of Newcastle upon Tyne, UK (1994)
45	Almenara de Adaja	Neotoma / EPD	23923	41525	41.1919	-4.66806	784	Original study	1550 ± 40 (97.5 cm), 2675 ± 100 (237 cm)	Linear interpolation. Age model with Clam	L. López-Merino, J.A. López-Sáez, F. Alba-Sánchez, S. Pérez-Díaz, D. Abel-Schaad, E. Guerra-Duce. Estudio polínico de una laguna endorreica en Almenara de Adaja (Valladolid, Mesata Norte): cambios ambientales y activadad humana durante los últimos 2800 años. Revista Española de Micropaleontologia 41, 333-347 (2009)
46	Creixell	Neotoma / EPD	28069	52074	41.1556	1.43389	2	Original study	3090 ± 40 (140 cm), 5300 ± 40 (255 cm)	Linear interpolation. Age model with Bacon	F. Burjachs Casas, L. Schulte. "El paisatge vegetal del Penedès entre la Prehistòria i el Món Antic". In Territoris antics a la Mediterrània i a la Cossetània oriental, J. Guitart, J.M. Palet, M. Prevosti, Eds. (2003)
											F. Burjachs Casas, I. Expósito. Charcoal and pollen analysis: Examples of Holocene fire dynamics in Mediterranean Iberian Peninsula. Catena 135, 340-349 (2015)
47	Salada Pequeña	Neotoma / EPD	14465	22644	41.0333	-0.216667	365	MADCAP (Giesecke et al., 2014)	1225 ± 50 (104 cm), 2230 ± 50 (187 cm), 2675 ± 60 (237 cm)	Linear interpolation. Age model with Clam. IntCal09 calibration curve	A.C. Stevenson, M.G. Macklin, J.A. Benavente, C. Navarro, D. Passmore, B.A. Davis. Cambios ambientales durante el Holoceno en el valle medio del Ebro: sus implicaciones arqueológicas. Cuaternario y Geomorfoilogía 5, 159-164 (1991)
48	Valdeconejos	Neotoma / EPD	26050	45184	40.861	-4.06103	1410	EPD1	40 ± 25 (62.5 cm), 130 ± 30 (100.5 cm), 380 ± 35 (116.5 cm)	Linear interpolation. Age model with Tilia	C. Morales-Molino, D. Colombaroli, M. Valbuena-Carabaña, W. Tinner, R.L. Salómon, J.S. Carrión, L. Gil. Land-use history as a major driver for long-term forest dynamics in the Sierra de Guadarrama National Park (central Spain) during the last millennia: implications for forest conservation and management. Global and Planetary Change 152, 64-75 (2017)
49	Navalacarreta	Neotoma / EPD	26051	45186	40.8522	-4.03111	1260	Original study	480 ± 25 (80 cm), 610 ± 30 (121.5 cm), 680 ± 30 (126.5 cm)	Smooth spline. Age model with Clam 2.2. Calibrated with Calib 7.1	C. Morales-Molino, D. Colombaroli, M. Valbuena-Carabaña, W. Tinner, R.L. Salómon, J.S. Carrión, L. Gil. Land-use history as a major driver for long-term forest dynamics in the Sierra de Guadarrama National Park (central Spain) during the last millennia: implications for forest conservation and management. Global and Planetary Change 152, 64-75 (2017)
50	Cárcavas	Neotoma / EPD	26055	45194	40.8419	-4.03139	1300	Original study	280 ± 25 (62.5 cm), 1850 ± 30 (102 cm), 1860 ± 35 (110 cm), 2320 ± 30 (145.5 cm)	Linear interpolation. Age model with Clam 2.2. Calibrated with Calib 7.1	C. Morales-Molino, D. Colombaroli, M. Valbuena-Carabaña, W. Tinner, R.L. Salómon, J.S. Carrión, L. Gil. Land-use history as a major driver for long-term forest dynamics in the Sierra de Guadarrama National Park (central Spain) during the last millennia: implications for forest conservation and management. Global and Planetary Change 152, 64-75 (2017)
51	Maíllo	Neotoma / EPD	26052	45188	40.5467	-6.20972	1158	Original study	105 ± 1 (11.2 cm), 1550 ± 40 (31.2 cm), 1990 ± 30 (39.2 cm), 4790 ± 35 (52.2 cm), 5040 ± 30 (65.2 cm), 6900 ± 40 (81.5 cm), 7670 ± 40 (91.2 cm), 8970 ± 40 (111 cm), 9330 ± 45 (133.2 cm)	Linear interpolation. Calibrated with Calib 6.0. IntCal09 calibration curve	C. Morales-Molino, M. García-Antón, J.M. Postigo-Mijarra, C. Morla. Holocene vegetation, fire and climate interactions on the westernmost fringe of the Mediterranean Basin. Quaternary Science Reviews 59, 5-17 (2013)
52	Comprida 2	Neotoma / EPD	24112	41911	40.3628	-7.63611	1642	MADCAP (Giesecke et al., 2014)	850 ± 90 (52 cm), 3280 ± 70 (118 cm), 4340 ± 90 (187.5 cm), 8385 ± 50 (333.5 cm)	Linear interpolation. IntCal09 calibration curve	C.R. Janssen, R.E. Woldringh. A preliminary radiocarbon dated pollen sequence from the Serra da Estrela, Portugal. Finisterra XVI, 299-309 (1981)
											D. Moe, W.O. van der Knaap. Transhumance in mountain areas: additional interpretation of three pollen diagrams from Norway, Portugal and Switzerland. Pact 31, Impact of prehistoric and medieval man on the vegetation: Man at the forest limit. Report of the meeting held at Ravello (1990)
											L.M. van der Brink, C.R. Janssen. The effect of human activities during cultural phases on the development of montane vegetation in the Serra da Estrela, Portugal. Review of Palaeobotany and Palynology 44, 193-215 (1985)
53	Comprida 1	Neotoma / EPD	28376	52917	40.358	-7.63833	1680	Original study	9080 ± 200 (478 cm), 9200 ± 270 (503 cm), Pollen-stratigraphic correlation with Candieira	Correlation with Candieira	C.R. Janssen, R.E. Woldringh. A preliminary radiocarbon dated pollen sequence from the Serra da Estrela, Portugal. Finisterra XVI, 299-309 (1981)
											W.O. van der Knaap, J.F.N. van Leeuwen. Late-Glacial and early Holocene vegetation succession, altitudinal vegetation zonation, and climatic change in the Serra da Estrela, Portugal. Review of Palaeobotany and Palynology 97, 239-285 (1997)
54	Favas	Neotoma / EPD	28378	52921	40.3572	-7.635	1684	Original study	2725 ± 35 (165 cm), 6870 ± 100 (515 cm)	Correlation with Candieira	W.O. van der Knaap, J.F.N. van Leeuwen. Holocene vegetation, human impact, and climatic change in the Serra da Estrela, Portugal. Dissertationes Botanicae 234, 497-535 (1994)
											F.H. van Dongen. Palynologisch onderzoek aan de afzettingen van Lagoacho das Favas, Serra da Estrela, Portugal. Master's thesis. University of Utrecht, Netherlands (1989)
55	Labradillos	Neotoma / EPD	14501	22714	40.3449	-4.57065	1523	Original study	460 ± 40 (30 cm), 690 ± 40 (39 cm), 1030 ± 45 (65 cm), 1585 ± 40 (95 cm)	Polynomial interpolation	S. Robles López, S. Manzano-Rodríguez, S. Pérez-Díaz, J.A. López-Sáez. Contributions to the European Pollen Database. Labradillos mire, Gregos Ranges (central Spain). Grana 56, 398-400 (2017)
56	Candieira	Neotoma / EPD	24111	41909	40.3417	-7.57639	1433	MADCAP (Giesecke et al., 2014)	115 ± 30 (12.5 cm), 950 ± 55 (27.5 cm), 1410 ± 35 (37.5 cm), 1415 ± 50 (57.5 cm), 1650 ± 30 (90 cm), 2170 ± 50 (107.5 cm), 2525 ± 20 (125 cm), 2640 ± 50 (145 cm), 3325 ± 20 (180 cm), 3985 ± 60 (247.5 cm), 4305 ± 40 (290 cm), 4605 ± 40 (350 cm), 5100 ± 45 (385 cm), 5730 ± 100 (430 cm), 6185 ± 35 (460 cm), 6630 ± 45 (535 cm), 7005 ± 45 (565.5 cm), 7790 ± 50 (625 cm), 8445 ± 65 (690 cm), 8660 ± 50 (…	Linear interpolation. IntCal09 calibration curve	W.O. van der Knaap, J.F.N. van Leeuwen. Holocene vegetation, human impact, and climatic change in the Serra da Estrela, Portugal. Dissertationes Botanicae 234, 497-535 (1994)
											W.O. van der Knaap, J.F.N. van Leeuwen. Holocene vegetation succession and degradation as responses to climatic change and human activity in the Serra da Estrela, Portugal. Review of Palaeobotany and Palynology 89, 153-211 (1995)
											W.O. van der Knaap, J.F.N. van Leeuwen. Late-Glacial and early Holocene vegetation succession, altitudinal vegetation zonation, and climatic change in the Serra da Estrela, Portugal. Review of Palaeobotany and Palynology 97, 239-285 (1997)
57	Coes	Neotoma / EPD	28373	52910	40.3368	-7.60667	1865	Original study	6430 ± 45 (150 cm), Pollen-stratigraphic correlation with Candieira	Correlation with Candieira	W.O. van der Knaap, J.F.N. van Leeuwen. Late-Glacial and early Holocene vegetation succession, altitudinal vegetation zonation, and climatic change in the Serra da Estrela, Portugal. Review of Palaeobotany and Palynology 97, 239-285 (1997)
											B. Derks. Onderzoek in twee hooggelegen Holocene afzettingen in de Serra da Estrela. Master's thesis. University of Utrecht, Netherlands (1990)
58	Fraga do Vale Mourisco	Neotoma / EPD	28374	52913	40.3358	-7.5745	1296	Original study	Pollen-stratigraphic correlation with Candieira	Correlation with Candieira	W.O. van der Knaap, J.F.N. van Leeuwen. Holocene vegetation, human impact, and climatic change in the Serra da Estrela, Portugal. Dissertationes Botanicae 234, 497-535 (1994)
59	Salgadeiras	Neotoma / EPD	28377	52919	40.335	-7.60583	1865	Original study	8230 ± 60 (350 cm), Pollen-stratigraphic correlation with Candieira	Correlation with Candieira	W.O. van der Knaap, J.F.N. van Leeuwen. Late-Glacial and early Holocene vegetation succession, altitudinal vegetation zonation, and climatic change in the Serra da Estrela, Portugal. Review of Palaeobotany and Palynology 97, 239-285 (1997)
60	Peña Negra	Neotoma / EPD	14479	41746	40.3347	-5.79222	1289	Original study	100 ± 80 (30 cm), 1140 ± 90 (60 cm), 1538 ± 60 (80 cm), 1640 ± 30 (96 cm), 2490 ± 80 (110 cm), 2982 ± 43 (122 cm)	Linear interpolation. Age model with Clam	D. Abel-Schaad, J.A. López-Sáez. Vegetation changes in relation to fire history and human activities at the Peña Negra mire (Bejar Range, Iberian Central Mountain Sysrem, Spain) during the past 4,000 years. Vegetation History and Archaeobotany 22, 199-214 (2013)
61	Clareza 1	Neotoma / EPD	28375	52915	40.3347	-7.603	1796	Original study	9050 ± 50 (387.5 cm), Pollen-stratigraphic correlation with Candieira	Correlation with Candieira	W.O. van der Knaap, J.F.N. van Leeuwen. Late-Glacial and early Holocene vegetation succession, altitudinal vegetation zonation, and climatic change in the Serra da Estrela, Portugal. Review of Palaeobotany and Palynology 97, 239-285 (1997)
											B. Derks. Onderzoek in twee hooggelegen Holocene afzettingen in de Serra da Estrela. Master's thesis. University of Utrecht, Netherlands (1990)
62	Chafariz do Rei	Neotoma / EPD	28371	52907	40.3343	-7.618	1822	Original study	Pollen-stratigraphic correlation with Candieira	Correlation with Candieira	W.O. van der Knaap, J.F.N. van Leeuwen. Holocene vegetation, human impact, and climatic change in the Serra da Estrela, Portugal. Dissertationes Botanicae 234, 497-535 (1994)
											W.O. van der Knaap, J.F.N. van Leeuwen. Late-Glacial and early Holocene vegetation succession, altitudinal vegetation zonation, and climatic change in the Serra da Estrela, Portugal. Review of Palaeobotany and Palynology 97, 239-285 (1997)
63	Serranillos	Neotoma / EPD	24036	41753	40.3072	-4.93417	1636	Original study	522 ± 27 (39.5 cm), 1664 ± 35 (82.5 cm), 1895 ± 45 (91 cm), 1938 ± 35 (102.5 cm)	Linear interpolation. Age model with Clam	L. López-Merino, J.A. López-Sáez, S. Pérez-Díaz, J.S. Carrión. 2000 years of pastoralism and fire shaping high-altitude vegetation of Sierra de Gredos in central Spain. Review of Palaeobotany and Palynology 158, 42-51 (2009)
64	Payo	Neotoma / EPD	23969	41671	40.2533	-6.77111	1014	Original study	3560 ± 40 (100 cm)	Linear interpolation. Age model with Clam	D. Abel-Schaad, A.M. Hernández-Carretero, J.A. López-Sáez, F.J. Pulido-Díaz, L. López-Merino, A. Martínez-Cortizas. Evolución de la vegetación en la Sierra de Gata (Cáceres-Salamanca, España) durante el Holoceno reciente. Implicaciones biogeográficas. Revista Española de Micropaleontologia 41, 91-105 (2009)
65	Lanzahíta	Neotoma / EPD	14512	22730	40.2233	-4.93679	609	Original study	780 ± 35 (24.5 cm), 1020 ± 35 (35 cm), 1315 ± 30 (44.5 cm), 1907 ± 35 (64.5 cm), 2280 ± 55 (75.5 cm), 2387 ± 32 (100 cm)	Linear interpolation. Age model with Clam	J.A. López-Sáez, L. López-Merino, F. Alba-Sánchez, S. Pérez-Díaz, D. Abel-Schaad, J.S. Carrión. Late Holocene ecological history of Pinus pinaster forests in the Sierra de Gredos of central Spain. Plant Ecology 206, 195-209 (2010)
											J.A. López-Sáez, M. Sánchez, P. López. Evolución del Lanzahíta (Valle del Tiétar, vila) durante el Holoceno reciente: Una interpretación palinológica. Trasierra 4, 81-86 (1999)
66	Cruz	Neotoma / EPD	27422	49257	39.9878	-1.87333	1029	Original study	247 ± 23 (19 cm), 607 ± 68 (68 cm)	Linear interpolation	F. Burjachs Casas. "La secuencia palinológica de La Cruz (Cuenca, España)" in Estudios palinológicos, M.B. Ruiz-Zapata, Eds. Universidad de Alcalá, Madrid, Spain (1996)
67	Es Grau	Neotoma / EPD	27425	49263	39.9481	4.25861	4	Original study	790 ± 50 (32 cm), 1060 ± 50 (132 cm), 2230 ± 50 (232 cm), 3610 ± 50 (332 cm), 4350 ± 50 (432 cm), 4350 ± 50 (532 cm), 4440 ± 70 (657 cm), 4770 ± 60 (573 cm), 5510 ± 60 (614 cm), 6290 ± 60 (632 cm), 6820 ± 60 (732 cm), 7060 ± 60 (950 cm), 7110 ± 65 (952 cm)	Polynomial. Calibrated with CalPal	F. Burjachs Casas. Palinología y restitución paleoecológica. Ecosistemas 15, 7-16 (2006)
											F. Burjachs Casas, R.P. Pérez-Obiol, L. Picornell-Gelabert, J. Revelles-López, G. Servera-Vives, I. Expósito, E.I. Yll. Overview of environmental changes and human colonization in the Balearic Islands (Western Mediterranean) and their impacts on vegetation composition during the Holocene. Journal of Archaeological Science: Reports 12, 845-859 (2017)
68	Algendar	Neotoma / EPD	2968	3868	39.9406	3.95861	18	MADCAP (Giesecke et al., 2014)	4090 ± 60 (670 cm), 4940 ± 50 (935 cm), 6170 ± 70 (1560 cm), 7830 ± 50 (2345 cm)	Linear interpolation. IntCal09 calibration curve	E.I. Yll, R.P. Pérez-Obiol, J. Pantaléon-Cano, J.M. Roure. "Dinámica del paisaje vegetal en la vertiente Mediterránea de la Península Ibérica e islas Baleares desde el tardig glaciar hasta el presente" in Reconstituction de la ambient es y cambios climaticos durante el Cuaternarion, T. Aleixandre, A. Perez, Eds. Centro de Ciencias Medio edition, Madrid, Spain (1995)
											E.I. Yll, R.P. Pérez-Obiol, J. Pantaléon-Cano, J.M. Roure. Palynological evidence for climatic change and human activity during the Holocene on Minorca (Balearic Islands). Quaternary Research 48, 339-347 (1997)
69	Galdana	Neotoma / EPD	3118	4060	39.9369	3.965	44	MADCAP (Giesecke et al., 2014)	6290 ± 80 (935 cm), 7505 ± 105 (1610 cm), 7685 ± 75 (2010 cm)	Linear interpolation. IntCal09 calibration curve	E.I. Yll, R.P. Pérez-Obiol, J. Pantaléon-Cano, J.M. Roure. "Dinámica del paisaje vegetal en la vertiente Mediterránea de la Península Ibérica e islas Baleares desde el tardig glaciar hasta el presente" in Reconstituction de la ambient es y cambios climaticos durante el Cuaternarion, T. Aleixandre, A. Perez, Eds. Centro de Ciencias Medio edition, Madrid, Spain (1995)
											E.I. Yll, R.P. Pérez-Obiol, R. Julià Brugués. Vegetational change in the Balearic Islands (Spain) during the Holocene. Historical Biology: An International Journal of Paleobiology 9, 83-89 (1994)
70	Son Bou	Neotoma / EPD	3433	4447	39.9247	4.02722	30	MADCAP (Giesecke et al., 2014)	Pollen-stratigraphic correlation with Algendar	Linear interpolation. IntCal09 calibration curve	E.I. Yll, R.P. Pérez-Obiol, J. Pantaléon-Cano, J.M. Roure. Palynological evidence for climatic change and human activity during the Holocene on Minorca (Balearic Islands). Quaternary Research 48, 339-347 (1997)
71	Hort Timoner	Neotoma / EPD	3153	4101	39.875	4.12639	46	MADCAP (Giesecke et al., 2014)	Pollen-stratigraphic correlation with Algendar	Linear interpolation. IntCal09 calibration curve	E.I. Yll, R.P. Pérez-Obiol, J. Pantaléon-Cano, J.M. Roure. Palynological evidence for climatic change and human activity during the Holocene on Minorca (Balearic Islands). Quaternary Research 48, 339-347 (1997)
72	Porter	Neotoma / EPD	3068	3999	39.8706	4.13139	10	MADCAP (Giesecke et al., 2014)	4450 ± 50 (860 cm), 5120 ± 60 (1020 cm), 7720 ± 60 (2080 cm), 7920 ± 60 (2400 cm)	Linear interpolation. IntCal09 calibration curve	E.I. Yll, R.P. Pérez-Obiol, J. Pantaléon-Cano, J.M. Roure. Palynological evidence for climatic change and human activity during the Holocene on Minorca (Balearic Islands). Quaternary Research 48, 339-347 (1997)
73	Alcudia	Neotoma / EPD	14457	22628	39.7928	3.11917	0	MADCAP (Giesecke et al., 2014)	108 ± 1 (315 cm), 2440 ± 60 (397.5 cm), 6270 ± 70 (560 cm), 7060 ± 110 (795 cm)	Linear interpolation. IntCal09 calibration curve	F. Burjachs, R.P. Pérez-Obiol, J.M. Roure, R. Julia. Dinámica de la vegetación durante el Holoceno en la isla de Mallorca. X Simposio de Palinologia (APLE), Valencia, Spain (1994)
74	Botija	Neotoma / EPD	27356	49080	39.603	-4.69673	760	Original study	560 ± 50 (20 cm), 2050 ± 30 (30 cm), 2965 ± 35 (50 cm)	Cubic B-spline. Calibrated with Calib 7.1	R. Luelmo-Lautenschlaeger, J.A. López-Sáez, S. Pérez-Díaz. Contribution to the European Pollen Database. Botija, Toledo Mountains (central Spain). Grana 57, 322-324 (2018)
75	Patateros	Neotoma / EPD	23964	41657	39.5972	-4.67417	718	Original study	100 ± 1 (16 cm), 415 ± 30 (30 cm) /2010 ± 30 (40 cm), 2270 ± 30 (50 cm)	Linear interpolation. Calibrated with Calib 6.0	M. Dorado-Valiño, J.A. López-Sáez, E. García-Gómez. Contribution to the European Pollen Database. Patateros, Toledo Mountains (central Spain). Grana 53, 171-173 (2014)
76	Valdeyernos	Neotoma / EPD	23968	41669	39.4411	-4.09639	970	Original study	95 ± 30 (29 cm), 515 ± 30 (40 cm), 2953 ± 33 (49 cm)	Linear interpolation. Calibrated with Calib 6.0	M. Dorado-Valiño, J.A. López-Sáez, E. García-Gómez. Contributions to the European Pollen Database. Valdeyernos, Toledo Mountains (central Spain). Grana 53, 315-317 (2014)
77	Viñuelas	Author			39.3744	-4.48833	761	Original study	120 ± 30 (27 cm), 280 ± 30 (53 cm), 950 ± 40 (73 cm), 2190 ± 35 (94 cm), 2530 ± 50 (99 cm), 2130 ± 30 (113 cm), 4670 ± 40 (127 cm), 6960 ± 55 (137 cm)	Smoothing spline. Bayesian model. Calibrated with Calib 7.1. IntCal13 calibration curve	C. Morales-Molino, W. Tinner, R. Perea, J.S. Carrión, D. Colombaroli, M. Valbuena-Carabaña, E. Zafra, L. Gil. Unprecedented herbivory threatens rear-edge populations of Betula in southwestern Eurasia. Ecology 100, e02833 (2019)
78	Brezoso	Author			39.3486	-4.36194	733	Original study	20 ± 20 (14 cm), 160 ± 20 (35 cm), 550 ± 20 (57 cm), 1210 ± 20 (81 cm), 2840 ± 20 (99 cm), 3340 ± 20 (111 cm), 3440 ± 45 (131 cm), 3610 ± 35 (171.5 cm), 3620 ± 35 (172.5 cm)	Smoothing spline. Age model with Clam 2.2. Calibrated with Calib 7.1. IntCal13 calibration curve	C. Morales-Molino, C. Colombaroli, W. Tinner, R. Perea, M. Valbuena-Carabaña, J.S. Carrión, L. Gil. Vegetation and fire dynamics during the last 4000 years in the Cabañeros National Park (central Spain). Rev. Paleobot. Paleoec. 253, 110–122 (2018)
											C. Morales-Molino, W. Tinner, R. Perea, J.S. Carrión, D. Colombaroli, M. Valbuena-Carabaña, E. Zafra, L. Gil. Unprecedented herbivory threatens rear-edge populations of Betula in southwestern Eurasia. Ecology 100, e02833 (2019)
79	Navarrés	Neotoma / EPD	3309	4296	39.1	-0.683333	274	MADCAP (Giesecke et al., 2014)	3160 ± 100 (40 cm), 5930 ± 80 (68 cm), 6310 ± 70 (69 cm), 6820 ± 45 (82 cm), 9360 ± 50 (103 cm), 10340 ± 50 (106 cm), 11680 ± 60 (123 cm), 12010 ± 40 (135 cm), 25500 ± 630 (166 cm), 27890 ± 250 (193 cm), 30210 ± 180 (230 cm), 30900 ± 530 (249 cm)	Linear interpolation. IntCal09 calibration curve	J.S. Carrión, M. Dupré. Late Quaternary vegetational history of Navarrés, eastern Spain. A two core approach. New Phytologist 134, 177-191 (1996)
80	Prat de Vila	Neotoma / EPD	27423	49259	38.9158	1.435	1	Original study	2210 ± 30 (105 cm), 3415 ± 35 (264 cm), 3445 ± 45 (270 cm)	Linear interpolation. Age model with Clam	F. Burjachs Casas, I. Expósito. "Descobrint els paisatges del passat" in Els camins de l'aigua, M. Marí, Eds. GEN-GOB Eivissa edition, Spain (2009)
											F. Burjachs Casas, R.P. Pérez-Obiol, L. Picornell-Gelabert, J. Revelles-López, G. Servera-Vives, I. Expósito, E.I. Yll. Overview of environmental changes and human colonization in the Balearic Islands (Western Mediterranean) and their impacts on vegetation composition during the Holocene. Journal of Archaeological Science Reports 12, 845-859 (2017)
81	Villaverde	Neotoma / EPD	27399	49175	38.7989	-2.36032	905	Original study	1230 ± 35 (107.5 cm), 1680 ± 50 (143.5 cm), 2260 ± 60 (151.5 cm), 2650 ± 42 (181 cm), 3240 ± 50 (221.5 cm), 5140 ± 60 (405.5 cm), 6670 ± 60 (453 cm), 8720 ± 80 (535 cm)	Age model with Bacon. Calibrated with Calib 4.12. IntCal98 calibration curve	J.S. Carrión, A. Andrade, K.D. Bennett, C. Navarro, M. Munuera-Giner. Crossing forest thresholds: inertia and collapse in a Holocene sequence from south-central Spain. The Holocene 11, 635-653 (2001)
82	Salines	Neotoma / EPD	27418	49242	38.5047	-0.888889	470	Original study	2830 ± 60 (88 cm), 7400 ± 60 (165 cm), 7660 ± 50 (175 cm), 8570 ± 70 (271 cm), 8800 ± 60 (344 cm), 10120 ± 60 (430 cm), 11500 ± 110 (510 cm)	Linear interpolation. Age model with Clam	F. Burjachs Casas, S.E. Jones, S. Giralt, J. Fernández-López de Pablo. Lateglacial to Early Holocene recursive aridity events in the SE Mediterranean Iberian Peninsula: The Salines playa lake case study. Quaternary International 403, 187-200 (2016)
											S. Giralt, F. Burjachs Casas, J.R. Roca, R. Julià Brugués. Late Glacial to Early Holocene environmental adjustment in the Mediterranean semi-arid zone of the Salines playa-lake (Alacante, Spain). Journal of Paleolimnology 21, 449-460 (1999)
83	Siles	Neotoma / EPD	27400	49177	38.389	-2.5095	1305	Original study	430 ± 40 (7 cm) /1580 ± 40 (29 cm), 1686 ± 30 (35 cm), 1900 ± 40 (40 cm), 2280 ± 40 (46 cm), 3125 ± 35 (61 cm), 4520 ± 45 (82 cm), 5160 ± 40 (92 cm), 6350 ± 130 (106 cm), 9120 ± 80 (136 cm), 10300 ± 50 (144 cm), 17030 ± 80 (171 cm)	Age model with Bacon. Calibrated with Calib 4.3. IntCal98 calibration curve	J.S. Carrión. Patterns and processes of Lake Quaternary environmental change in a montane region of southwestern Europe. Quaternary Science Reviews 21, 2047-2066 (2002)
84	Travessa II	Neotoma / EPD	24125	41926	38.3044	-8.7725	6	Original study	1730 ± 70 (79 cm), 1900 ± 70 (103.5 cm), 1960 ± 70 (125.5 cm), 2260 ± 60 (140 cm), 2460 ± 60 (158.7 cm), 4290 ± 60 (210.7 cm)	Age model with Clam. IntCal13 calibration curve	J.E. Mateus. Holocene and present-day ecosystems of the Carvalhal region, South-west Portugal. Doctoral dissertation. University of Utrecht, Netherlands (1992)
85	Sabinar	Neotoma / EPD	27406	49200	38.2	-2.11667	1126	Original study	1350 ± 90 (1 cm), 1460 ± 60 (13.5 cm), 2550 ± 100 (94.5 cm), 2620 ± 95 (100.5 cm), 3820 ± 50 (124.5 cm), 3980 ± 50 (130 cm), 4030 ± 100 (136.5 cm), 4250 ± 50 (141.5 cm), 5860 ± 80 (168.5 cm)	Age model with Bacon. Calibrated with Calib 4.3	J.S. Carrión, E.I. Yll, K.J. Willis, P. Sánchez-Gómez. Holocene forest history of the eastern plateaux in the Segura Mountains (Murcia, southeastern Spain). Review of Palaeobotany and Palynology 132, 219-236 (2004)
86	Elx	Neotoma / EPD	27417	49240	38.1744	-0.752778	2	Original study	3670 ± 60 (421 cm), 3980 ± 60 (640 cm), 5090 ± 60 (1180 cm) /8590 ± 60 (1810 cm)	Linear interpolation. Age model with Clam	F. Burjachs Casas, S. Giralt, J.R. Roca, G. Seret, R. Julià Brugués. "Palinología holocénica y desertización en el Mediterráneo Occidental" in El paisaje mediterráneo a través del espacio y del tiempo. Implicaciones en la desertificación, J.J. Ibáñez, B.L. Valero, C. Machado, Eds. Geoforma, Logroño, Spain (1997)
											F. Burjachs Casas, I. Expósito. Charcoal and pollen analysis: Examples of Holocene fire dynamics in Mediterranean Iberian Peninsula. Catena 135, 340-349 (2015)
87	Barbaroxa de Baixo	Neotoma / EPD	27332	48942	38.0791	-8.80983	14	Original study	775 ± 25 (22 cm), 1950 ± 30 (83 cm), 1530 ± 30 (93 cm), 2500 ± 30 (103 cm), 1970 ± 30 (109 cm), 4690 ± 35 (115.5 cm), 4525 ± 35 (119 cm), 2020 ± 30 (129 cm), 4880 ± 30 (143 cm), 5040 ± 40 (163 cm), 5630 ± 40 (213 cm), 6180 ± 50 (283 cm), 6370 ± 50 (283 cm)	Markov chain Monte Carlo model. Calibrated with OxCal 4.1.7	S.E. Connor, J. Araújo, S.D. Gomes, T. Boski. Final Report - Project SWIRL (PTDC/AAC-CLI/108518/2008). Centro de Investagação Marinha e Ambiental, Universidade do Algarve, Faro, Portugal (2013)
											S.E. Connor, J. Araújo, T. Boski, A. Gomes, S.D. Gomes, M. Leira, M.C. Freitas, C. Andrade, C. Morales-Molino, F. Franco-Múgica, R.B. Akindola, B. Vannière. Drought, fire and grazing precursors to large-scale pine forest decline. Diversity and Distributions 27, 1138-1151 (2021)
88	Cañada de la Cruz	Neotoma / EPD	27401	49179	38.0675	-2.6875	1642	Original study	750 ± 90 (3.5 cm), 790 ± 70 (9 cm), 1500 ± 50 (20.5 cm), 1550 ± 40 (22.5 cm), 2130 ± 40 (27.5 cm), 2630 ± 140 (37.5 cm), 2740 ± 50 (44 cm), 3350 ± 40 (83.5 cm), 3370 ± 20 (85 cm), 3385 ± 30 (87 cm), 5820 ± 40 (107 cm), 7770 ± 40 (116 cm), 8320 ± 50 (127 cm)	Age model with Bacon	J.S. Carrión, M. Munuera-Giner, M. Dupré, A. Andrade. Abrupt vegetation changes in the Segura Mountains of southern Spain throughout the Holocene. Journal of Ecology 83, 783-797 (2001)
89	Zoñar	Author			37.4833	-4.68944	299	Original study	330 ± 30 (103.5 cm), 593 ± 38 (125 cm), 845 ± 30 (229 cm), 825 ± 40 (242 cm), 1350 ± 30 (280 cm), 1865 ± 30 (364 cm), 2165 ± 30 (394 cm), 2525 ± 30 (472 cm), 2595 ± 40 (532 cm), 3145 ± 40 (565 cm)	Linear interpolation. Calibrated with Calib 5.1. IntCal04 calibration curve	C. Martín-Puertas, B. L. Valero-Garcés, M.P. Mata, P. González-Sampériz, R. Bao, A. Moreno, V. Stefanova. Arid and humid phases in southern Spain during the last 4000 years: the Zonar Lake record, Cordoba. The Holocene 18, 907-921 (2008)
90	Beliche-Guadiana	Neotoma / EPD	28165	52285	37.2667	-7.45	5	Original study	3375 ± 36 (333 cm), 4295 ± 35 (579 cm), 6764 ± 45 (890 cm), 7585 ± 35 (1345 cm), 7725 ± 45 (1775 cm), 8256 ± 55 (2095 cm), 10273 ± 66 (4270 cm), 10990 ± 40 (4767 cm)	Linear interpolation. Calibrated with Calib 5.0. Marine04 and IntCal04 calibration curves	W.J. Fletcher, T. Boski, D. Moura. Palynological evidence for environmental and climate change in the lower Guadiana valley, Portugal, during the last 13 000 years. The Holocene 17, 481-494 (2007)
91	Baza	Neotoma / EPD	27355	49078	37.2333	-2.7	1881	Original study	180 ± 80 (26 cm), 1320 ± 25 (48 cm), 2520 ± 40 (73 cm), 2590 ± 110 (132 cm), 3520 ± 50 (189 cm), 4060 ± 40 (230 cm), 5530 ± 30 (300 cm), 7595 ± 45 (376 cm)	Accumulation rate. Age model with Bacon. IntCal98 calibration curve	J.S. Carrión, N. Fuentes, P. González-Sampériz, L. Sánchez Quirante, J.C. Finlayson, S. Fernández, A. Andrade. Holocene environmental change in a montane region of southern Europe with a long history of human settlement. Quaternary Science Review 26, 1455-1475 (2007)
92	Antas	Neotoma / EPD	2978	3880	37.2083	-1.82361	4	MADCAP (Giesecke et al., 2014)	1390 ± 100 (40 cm), 6280 ± 60 (570 cm), 7730 ± 100 (1115 cm), 8690 ± 150 (2190 cm)	Linear age model. IntCal09 calibration curve	E.I. Yll, R.P. Pérez-Obiol, J. Pantaléon-Cano, J.M. Roure. "Dinámica del paisaje vegetal en la vertiente Mediterránea de la Península Ibérica e islas Baleares desde el tardig glaciar hasta el presente" in Reconstituction de la ambient es y cambios climaticos durante el Cuaternarion, T. Aleixandre, A. Perez, Eds. Centro de Ciencias Medio edition, Madrid, Spain (1995)
											J. Pantaléon-Cano, E.I. Yll, R.P. Pérez-Obiol, J.M. Roure. Palynological evidence for vegetational history in semi-arid areas of the western Mediterranean (Almeria, Spain). The Holocene 13, 109-119 (2003)
											E.I. Yll, R.P. Pérez-Obiol, J. Pantaléon-Cano, J.M. Roure. Palynological evidence for climatic change and human activity during the Holocene on Minorca (Balearic Islands). Quaternary Research 48, 339-347 (1997)
93	Hondera	Author			37.048	-3.29433	2911	Original study	40 ± 40 (7 cm), 1112 ± 32 (22 cm), 2675 ± 30 (39 cm), 3350 ± 30 (44 cm), 5480 ± 30 (55.5 cm), 5510 ± 50 (57.5 cm), 6450 ± 50 (62 cm), 8620 ± 70 (74 cm)	Smooth spline. Age model with Clam. IntCal13 calibration curve	J.M. Mesa-Fernández, G. Jiménez-Moreno, M. Rodrigo-Gámiz, A. García-Alix, F.J. Jiménez-Espejo, F. Martínez-Ruiz, R.S. Anderson, J. Camuera, M.J. Ramos-Román. Vegetation and geochemical responses to Holocene rapid climate change in the Sierra Nevada (southeastern Iberia): The Laguna Hondera record. Climate of the Past 14, 1687-1706 (2018)
94	Río Seco	Author			37.0405	-3.34283	2753	Original study	-13 ± 1 (5 cm), 59 ± 1 (15 cm), 1520 ± 15 (20 cm), 2255 ± 20 (26.75 cm), 3060 ± 15 (40 cm), 3525 ± 20 (46 cm), 4010 ± 15 (60 cm), 5450 ± 30 (80 cm), 5505 ± 20 (83.25 cm), 6550 ± 20 (109.5 cm), 8570 ± 60 (123.5 cm)	Smooth spline. Age model with Clam 2.2. Calibrated with Calib 5.2	R.S. Anderson, G. Jiménez-Moreno, J.S. Carrión, C. Pérez-Martínez. Postglacial history of alpine vegetation, fire, and climate from Laguna de Río Seco, Sierra Nevada, southern Spain. Quaternary Science Reviews 30, 1615-1629 (2011)
95	Padul	Author			37.0108	-3.60389	725	Original study	103 ± 24 (21.67 cm), 1205 ± 30 (38.46 cm), 2480 ± 30 (46.04 cm), 2255 ± 30 (48.21 cm), 3550 ± 30 (76.34 cm), 3960 ± 30 (92.94 cm), 4295 ± 35 (122.96 cm), 4386 ± 94 (122.96 cm), 5050 ± 30 (150.04 cm), 5530 ± 40 (186.08 cm), 6080 ± 40 (199.33 cm), 6270 ± 30 (217.36 cm), 7080 ± 50 (238.68 cm), 8290 ± 40 (277.24 cm), 8960 ± 30 (327.29 cm), 9420 ± 50 (340.04 cm), 10310 ± 50 (377.83 cm), 13580 ± 80 (42…	Locally weighted spline. Age model with Clam 2.2. Calibrated with Calib 7.0. IntCal13 calibration curve	J. Camuera, G. Jiménez-Moreno, M.J. Ramos-Román, A. García-Alix, J.L. Toney, R.S. Anderson, F. Jiménez-Espejo, J. Bright, C. Webster, Y. Yanes, J.S. Carrión. Vegetation and climate changes during the last two glacial-interglacial cycles in the western Mediterranean: a new long pollen record from Padul (southern Iberian Peninsula). Quaternary Science Reviews 205, 86-105 (2019)
96	Gador	Neotoma / EPD	27407	49204	36.9316	-2.905	1616	Original study	1240 ± 40 (21 cm), 1705 ± 40 (43 cm), 1825 ± 40 (55.5 cm), 3645 ± 45 (133 cm), 5290 ± 70 (189 cm), 6020 ± 80 (211 cm)	Linear interpolation. Age model with Clam 2.3.8. IntCal20 calibration curve	J.S. Carrión, P. Sánchez-Gómez, J.F. Mota, R. Yll, C. Chaín. Holocene vegetation dynamics, fire and grazing in the Sierra de Gádor, southern Spain. The Holocene 13, 839-849 (2003)
97	Praillos de Boissier	Neotoma / EPD	27411	49220	36.9051	-4.07205	1577	Original study	1015 ± 30 (25 cm), 1905 ± 35 (42 cm), 3245 ± 35 (49 cm)	Linear interpolation	D. Abel-Schaad, F. Alba-Sánchez, S. Pérez-Díaz, J.A. López-Sáez. Contributions to the European Pollen Database. Praillos de Boissier mire, Tejeda Natural Park (Baetic Range, southern Spain). Grana 56, 475-477 (2017)
98	Roquetas de Mar	Neotoma / EPD	3383	4386	36.7944	-2.58889	5	MADCAP (Giesecke et al., 2014)	1330 ± 60 (20 cm), 3890 ± 60 (163 cm), 5950 ± 30 (360 cm)	Linear age model. IntCal09 calibration curve	E.I. Yll, J.M. Roure, J. Pantaléon-Cano, R.P. Pérez-Obiol. "Análisis polínico de una secuencia holocénica en Roquetas de Mar (Almeria)" in Trabajos de palinologia basica y aplicada, M. Mateu, J. Guemes, M.E. Burgaz, Eds. Universitat de Valencia edition, Spain (1994)
											E.I. Yll, R.P. Pérez-Obiol, J. Pantaléon-Cano, J.M. Roure. "Dinámica del paisaje vegetal en la vertiente Mediterránea de la Península Ibérica e islas Baleares desde el tardig glaciar hasta el presente" in Reconstituction de la ambient es y cambios climaticos durante el Cuaternarion, T. Aleixandre, A. Perez, Eds. Centro de Ciencias Medio edition, Madrid, Spain (1995)
											J. Pantaléon-Cano, E.I. Yll, R.P. Pérez-Obiol, J.M. Roure. Palynological evidence for vegetational history in semi-arid areas of the western Mediterranean (Almeria, Spain). The Holocene 13, 109-119 (2003)
											E.I. Yll, R.P. Pérez-Obiol, J. Pantaléon-Cano, J.M. Roure. Palynological evidence for climatic change and human activity during the Holocene on Minorca (Balearic Islands). Quaternary Research 48, 339-347 (1997)
99	San Rafael	Neotoma / EPD	3399	4404	36.7736	-2.60139	0	MADCAP (Giesecke et al., 2014)	1450 ± 80 (245 cm), 4430 ± 100 (660 cm), 7100 ± 50 (1352 cm), 9250 ± 70 (1536 cm), 9980 ± 60 (1700 cm), 16860 ± 120 (1850 cm)	Linear interpolation. IntCal09 calibration curve	E.I. Yll, R.P. Pérez-Obiol, J. Pantaléon-Cano, J.M. Roure. "Dinámica del paisaje vegetal en la vertiente Mediterránea de la Península Ibérica e islas Baleares desde el tardig glaciar hasta el presente" in Reconstituction de la ambient es y cambios climaticos durante el Cuaternarion, T. Aleixandre, A. Perez, Eds. Centro de Ciencias Medio edition, Madrid, Spain (1995)
											J. Pantaléon-Cano, E.I. Yll, R.P. Pérez-Obiol, J.M. Roure. Palynological evidence for vegetational history in semi-arid areas of the western Mediterranean (Almeria, Spain). The Holocene 13, 109-119 (2003)
											E.I. Yll, R.P. Pérez-Obiol, J. Pantaléon-Cano, J.M. Roure. Palynological evidence for climatic change and human activity during the Holocene on Minorca (Balearic Islands). Quaternary Research 48, 339-347 (1997)
100	Medina	Author			36.6178	-6.05361	16	Original study	287 ± 44 (49 cm), 1345 ± 24 (184 cm), 1160 ± 29 (243 cm), 2098 ± 26 (318 cm), 2537 ± 43 (362 cm), 2694 ± 25 (395 cm), 7291 ± 52 (448 cm), 2998 ± 33 (448 cm), 3669 ± 42 (674 cm), 4573 ± 46 (1145 cm), 4675 ± 46 (1148.5 cm), 4586 ± 45 (1155 cm), 5341 ± 104 (1305 cm), 5351 ± 45 (1541 cm), 5450 ± 59 (1625 cm), 6253 ± 55 (1879 cm), 10967 ± 63 (2021 cm), 5023 ± 40 (2049 cm), 8001 ± 61 (2284 cm), 8128 ± …	Age model with Bacon 2.2. Calibrated with OxCal 4.2. IntCal13 calibration curve	T. Schröder, J. van‘t Hoff, J.A. López-Sáez, F. Viehberg, M. Melles, K. Reicherter. Holocene climatic and environmental evolution on the southwestern Iberian Peninsula: A high-resolution multi-proxy study from Lake Medina (Cádiz, SW Spain). Quaternary Science Reviews 198, 208-225 (2018)
101	Dayet M'Had	Neotoma / EPD	27558	49509	35.1283	-5.43861	769	Original study	155 ± 30 (65.5 cm), 995 ± 25 (278.5 cm), 1475 ± 20 (340.5 cm), 2735 ± 30 (440.5 cm), 4980 ± 35 (547.5 cm)	Linear interpolation. Calibrated with Calib 7.0. IntCal13 calibration curve	R. Cheddadi, A.J. Henrot, L. François, F. Boyer, M.B. Bush, M. Carré, E. Coissac, P.E. De Oliveira, F. Ficetola, A. Hambuckers, K. Huang, A.M. Lezine, M. Nourelbait, A. Rhoujjati, P. Taberlet, F. Sarmiento, D. Abel-Schaad, F. Alba-Sánchez, Z. Zheng. Microrefugia, Climate Change, and Conservation of Cedrus atlantica in Rif Mountains, Morocco. Frontiers in Ecology and Evolutions 5, 1-115 (2017)
											R. Cheddadi, M. Nourelbait, O. Bouaissa, J. Tabel, A. Rhoujjati, J.A. López-Sáez, F. Alba-Sánchez, C. Khater, A. Ballouche, L. Dezileau, H.F. Lamb. A History of Human Impact on Moroccan Mountain Landscapes. African Archaeological Review 32, 233-248 (2015)
102	Bab El Karn	Neotoma / EPD	27557	49507	35.0228	-5.20694	1220	Original study	460 ± 30 (19 cm), 1225 ± 30 (84.5 cm), 2570 ± 35 (140 cm), 3320 ± 35 (164 cm), 3750 ± 40 (235 cm), 4075 ± 35 (257 cm), 4240 ± 35 (387 cm), 4545 ± 35 (406 cm), 6040 ± 40 (516 cm), 8140 ± 50 (845 cm)	Smooth spline. Calibrated with Calib 7.0. IntCal13 calibration curve	R. Cheddadi, A.J. Henrot, L. François, F. Boyer, M.B. Bush, M. Carré, E. Coissac, P.E. De Oliveira, F. Ficetola, A. Hambuckers, K. Huang, A.M. Lezine, M. Nourelbait, A. Rhoujjati, P. Taberlet, F. Sarmiento, D. Abel-Schaad, F. Alba-Sánchez, Z. Zheng. Microrefugia, Climate Change, and Conservation of Cedrus atlantica in Rif Mountains, Morocco. Frontiers in Ecology and Evolutions 5, 1-115 (2017)
											R. Cheddadi, O. Bouaissa, A. Rhoujjati, L. Dezileau. Environmental changes in the Moroccan western Rif mountains over the last 9,000 years. Quaternaire 27, 15-25 (2016)
103	Aansser	Neotoma / EPD	27556	49505	35.0175	-4.99278	1328	Original study	1165 ± 30 (184.5 cm), 1810 ± 35 (410.5 cm), 2000 ± 30 (560.5 cm), 2775 ± 30 (615.5 cm)	Linear interpolation. Calibrated with Calib 7.0. IntCal13 calibration curve	R. Cheddadi, A.J. Henrot, L. François, F. Boyer, M.B. Bush, M. Carré, E. Coissac, P.E. De Oliveira, F. Ficetola, A. Hambuckers, K. Huang, A.M. Lezine, M. Nourelbait, A. Rhoujjati, P. Taberlet, F. Sarmiento, D. Abel-Schaad, F. Alba-Sánchez, Z. Zheng. Microrefugia, Climate Change, and Conservation of Cedrus atlantica in Rif Mountains, Morocco. Frontiers in Ecology and Evolutions 5, 1-115 (2017)
											R. Cheddadi, M. Nourelbait, O. Bouaissa, J. Tabel, A. Rhoujjati, J.A. López-Sáez, F. Alba-Sánchez, C. Khater, A. Ballouche, L. Dezileau, H.F. Lamb. A History of Human Impact on Moroccan Mountain Landscapes. African Archaeological Review 32, 233-248 (2015)
104	Hachlaf	Neotoma / EPD	27562	49517	33.5506	-4.99472	1673	Original study	2535 ± 30 (60 cm), 3220 ± 35 (120 cm), 4390 ± 35 (170 cm), 5200 ± 40 (240 cm)	Accumulation rate. Age model with Bacon. Calibrated with Calib 7.1. IntCal13 calibration curve	M. Nourelbait, A. Rhoujjati, A. Benkaddour, M. Carré, F. Eynaud, P. Martinez, R. Cheddadi. Climate change and ecosystems dynamics over the last 6000 years in the Middle Atlas, Morroco. Climate Past 12, 1029-1042 (2016)
105	Ras El Ma	Neotoma / EPD	27561	49515	33.4736	-5.13861	1625	Original study	990 ± 36 (40 cm), 1889 ± 32 (95 cm), 2795 ± 31 (116 cm), 4189 ± 36 (125 cm), 4670 ± 27 (137 cm), 4800 ± 36 (157 cm), 8947 ± 48 (167 cm), 12609 ± 35 (210 cm), 14686 ± 79 (240 cm)	3rd order polynomial. Age model with Clam. Calibrated with Calib 5.0	M. Nourelbait, A. Rhoujjati, F. Eynaud, A. Benkaddour, L. Dezileau, K.A.I. Wainer, T. Goslar, C. Khater, R. Cheddadi. An 18 000-year pollen and sedimentary record from the cedar forest of the Middle Atlas, Morocco. Journal of Quaternary Science 29, 417-426 (2014)
106	Sidi Ali	Neotoma / EPD	27563	49519	33.0681	-4.99833	2082	Original study	22 ± 18 (177.8 cm), 685 ± 45 (208.5 cm), 1755 ± 30 (488.1 cm), 1929 ± 37 (595 cm), 2090 ± 25 (605.3 cm), 2350 ± 45 (697.8 cm), 3082 ± 37 (783 cm), 3449 ± 18 (892.5 cm), 3850 ± 20 (978.7 cm), 3990 ± 37 (998.5 cm), 4520 ± 30 (1101.7 cm), 5420 ± 20 (1183.5 cm), 5937 ± 37 (1301.1 cm), 7580 ± 35 (1398.5 cm), 8462 ± 37 (1497 cm), 9130 ± 41 (1598.5 cm), 10033 ± 42 (1695 cm), 10045 ± 35 (1797.5 cm), 1034…	Bayesian model. Calibrated with OxCal 4.2.4. IntCal13 calibration curve	J.F.E. Campbell, W.J. Fletcher, S. Joannin, P.D.M. Hughes, M. Rhanem, C. Zielhofer. Environmental Drivers of Holocene Forest Development in the Middle Atlas, Morocco. Frontiers in Ecology and Evolution 5, 1-22 (2017)
											W.J. Fletcher, C. Zielhofer, S. Mischke, C.L. Bryant, X. Xu, D. Fink. AMS radiocarbon dating of pollen concentrates in a karstic lake system. Quaternary Geochronology 39, 112-123 (2017)
											C. Zielhofer, W.J. Fletcher, S. Mischke, M. De Batist, J.F.E. Campbell, S. Joannin, R. Tjallingii, N. El Hamouti, A. Junginger, A. Stele, J. Bussmann, B. Schneider, T. Lauer, K. Spitzer, M. Strupler, T. Brachert, A. Mikdad. Atlantic forcing of the Western Mediterranean winter rain minima during the last 12,000 years. Quaternary Science Review 157, 29-51 (2017)
107	Tigalmamine	Neotoma / EPD	23816	41273	32.9	-5.35	1672	MADCAP (Giesecke et al., 2014)	1755 ± 140 (2075 cm), 2840 ± 100 (2205 cm), 4415 ± 100 (2443 cm), 6865 ± 140 (2806 cm), 7760 ± 110 (2872 cm), 8240 ± 90 (3030 cm), 8920 ± 40 (3080 cm), 10220 ± 250 (3178 cm)	Smooth spline. IntCal09 calibration curve	R. Cheddadi, H.F. Lamb, J. Guiot, S. van der Kaars. Holocene climatic change in Morocco: a quantitative reconstruction from pollen data. Climate Dynamics 14, 883-890 (1998)
											N. El Hamouti, H.F. Lamb, J.C. Fontes, F. Gasse. Changements hydroclimatiques abrupts dans le Moyen Atlas marocain depuis le dernier maximum glaciaire. Comptes-Rendus de l'Académie des Sciences, Paris 313, 259-265 (1991)
											H.F. Lamb, S. van der Kaars. Vegetational response to Holocene climatic change: pollen and palaeolimnological data from the Middle Atlas, Morocco. The Holocene 5, 400-408 (1995)
