# Supplementary material for: Drought as a possible contributor to the Visigothic Kingdom crisis and Islamic expansion in the Iberian Peninsula
Source: Nat Commun. 2023 Sep 15;14:5733. doi: 10.1038/s41467-023-41367-7 (PMC10504262; doi:10.1038/s41467-023-41367-7)
Supplement: Supplementary file 5 — Supplementary Data 2 [file 41467_2023_41367_MOESM5_ESM.xlsx]

## Sheet: README
Comments:
The "StackArtemisia_100records" and "StackXerophytes_107records" sheets show the "Age Stack (cal yr BP)" column and the normalized stacked records of Artemisia ("Artemisia norm") and Xerophytes ("Xeroph norm").
The stack of Artemisia is based on the 100 fossil pollen records, whereas the stack of Xerophytes is based on 107 records.
Both Artemisia and Xerophyte stacks also include the 3-point, 15-point and 45-point moving averages.
Sitename	Method	Pollen database	Site ID	Dataset ID	Latitude	Longitude	Altitude	DOI (Neotoma/EPD)	References
Areo	Palynology	Neotoma / European Pollen Database	23924	41527	43.5289	-5.76889	193	10.21233/7ys6-6178	L. López-Merino, A. Martínez-Cortizas, J.A. López-Sáez. Early agriculture and palaeoenvironmental history in the North of the Iberian Peninsula: a multi-proxy analysis of the Monte Areo mire (Asturias, Spain). Journal of Archaeological Science 37, 1978-1988 (2010)
Buio Cuadramón	Palynology	Neotoma / European Pollen Database	14491	22695	43.4735	-7.53403	754	10.21233/m6ey-pg54	A.V. González, M.P. Saa. Analyse pollinique d'une tourbière holocène dans les Montes do Buio : Cuadramón (Galice, nord-ouest de l'Espagne) [Pollen analyse of holocene peat-bog in the Montes do Buio : Cuadramón (Galice, N.W. of Spain)]. Quaternaire 11, 257-268 (2000)
Pedrido	Palynology	Neotoma / European Pollen Database	9836	14560	43.4515	-7.0625	244	10.21233/fd56-pw63	B.S. Stefanini. A comparison of climate and vegetation dynamics in central Ireland and NW Spain since the mid-Holocene. Doctoral dissertation. University of Dublin, Trinity College, Dublin, Leinster, Ireland (2008)
Molina	Palynology	Neotoma / European Pollen Database	23958	41646	43.3811	-6.32722	661	10.21233/889v-rw31	L. López-Merino, A. Martínez-Cortizas, J.A. López-Sáez. Human-induced changes on wetlands: a study case from NW Iberia. Quaternary Science Reviews 30, 2745-2754 (2011)
Atxuri	Palynology	Neotoma / European Pollen Database	2989	3893	43.2503	-1.55111	505	10.21233/gp8m-6z07	M.C. Peñalba. Dynamique de vegetation Tardiglaciaire et Holocene du centre-nord de l'Espagne d'après l'analyse pollinique. Doctoral dissertation. Université d'Aix-Marseille, Marseille, France (1989)
									M.C. Peñalba. The history of the Holocene vegetation in northern Spain from pollen analysis. Journal of Ecology 82, 815-832 (1994)
Sotombo	Palynology	Neotoma / European Pollen Database	28501	53277	43.2411	-3.65306	1263	10.21233/0NBN-AT45	S. Pérez-Díaz, S. Núñez de la Fuente, M. Frochoso-Sánchez, R. González-Pellejero, F. Allende-Alvarez, J.A. López-Sáez. Seis mil años de gestión y dynámica antrópica en el entorno del Parque Natural de los Collados del Asón (Cordillera Cantábrica Oriental) [Six thousand years of management and anthropic dynamics in Collados del Asón Natural Park (Eastern Cantabrian Range)]. Cuaternario y Geomorfol…
Culazón	Palynology	Neotoma / European Pollen Database	24039	41760	43.2328	-4.48917	628	10.21233/eakm-1a87	J.A. López-Sáez, D. Abel-Schaad, F. Alba-Sánchez, R. González-Pellejero, M. Frochoso, F. Allende. Contribution to the European Pollen Database. Culazón, Cantabrian Mountains (northern Spain). Grana 52, 316-318 (2013)
Sertal	Palynology	Neotoma / European Pollen Database	14484	22681	43.2153	-4.43613	883	10.21233/3aeh-hs14	B. Mariscal. Análisis polínico de la turbera del Pico del Sertal de la sierra de Pena Labra. Reconstrución de la paleoflora y de la climatología durante el Holoceno en la zona oriental de la cordillera cantabria. Quaternary climate in Western Mediterranean. Univ. Auto. de Madrid, 205-220 (1986)
Tornos	Palynology	Neotoma / European Pollen Database	3473	4492	43.15	-3.43333	906	10.21233/4r7r-4258	M.C. Peñalba. Dynamique de vegetation Tardiglaciaire et Holocene du centre-nord de l'Espagne d'après l'analyse pollinique. Doctoral dissertation. Université d'Aix-Marseille, Marseille, France (1989)
Zalama	Palynology	Neotoma / European Pollen Database	28502	53279	43.135	-3.40972	1288	10.21233/0D99-BZ71	S. Pérez-Díaz, J.A. López-Sáez, X. Ponteverda-Pombal, M. Souto-Souto, D. Galop. 8000 years of vegetation history in the northern Iberian Peninsula inferred from the palaeoenvironmental study of the Zalama ombrotrophic bog (Basque-Cantabrian Mountains, Spain). Boreas 45, 658-672 (2016)
Estacas de Trueba	Palynology	Neotoma / European Pollen Database	3097	4032	43.1214	-3.70056	1178	10.21233/t1n7-cq82	B. Mariscal. Comparacion palinologica entre una turbera de la cordillera central y unas turberas de la cordillera cantabrica. Notes: II. European Paleobotany conference. Universidad Complutense Madrid (1989)
Alsa	Palynology	Neotoma / European Pollen Database	2970	3870	43.1178	-4.01667	544	10.21233/xnjz-z143	B. Mariscal. Variacion de la vegetacion Holocena (4300-280 BP) de Cantabria a traves del analisis polinico de la turbera del Alsa. Estudios Geologicos 49, 63-83 (1993)
Verdeospesoa	Palynology	Neotoma / European Pollen Database	27412	49222	43.055	-2.86139	992	10.21233/SQD8-MB03	S. Pérez-Díaz, J.A. López-Sáez. Contributions to the European Pollen Database. Verdeospesoa mire (Basque Country, Northern Iberian Peninsula, Spain). Grana 56, 315-317 (2017)
Saldropo	Palynology	Neotoma / European Pollen Database	3397	4402	43.05	-2.71667	630	10.21233/ecn2-ak50	M.C. Peñalba. Dynamique de vegetation Tardiglaciaire et Holocene du centre-nord de l'Espagne d'après l'analyse pollinique. Doctoral dissertation. Université d'Aix-Marseille, Marseille, France (1989)
									M.C. Peñalba. The history of the Holocene vegetation in northern Spain from pollen analysis. Journal of Ecology 82, 815-832 (1994)
Ajo	Palynology	Neotoma / European Pollen Database	1537	1577	43.0417	-6.13878	1563	10.21233/n3673f	J.R.M. Allen, B. Huntley, W.A. Watts. The vegetation and climate of northwest Iberia over the last 14,000 years. Journal of Quaternary Science 11, 125-147 (1996)
									M.H. McKeever. Comparative palynological studies of two lake sites in western Ireland and northwestern Spain. Master's thesis. Trinity College, Dublin, Ireland (1984)
Belate	Palynology	Neotoma / European Pollen Database	3004	3911	43.0333	-2.05	1036	10.21233/ebf7-wc40	M.C. Peñalba. Dynamique de vegetation Tardiglaciaire et Holocene du centre-nord de l'Espagne d'après l'analyse pollinique. Doctoral dissertation. Université d'Aix-Marseille, Marseille, France (1989)
Arbarrain	Palynology	Neotoma / European Pollen Database	28500	53275	42.8967	-2.24028	995	10.21233/9B32-5Y95	S. Pérez-Díaz, J.A. López-Sáez, S. Núñez de la Fuente, M. Ruíz-Alonso. Early farmers, megalithic builders and the shaping of the cultural landscapes during the Holocene in Northern Iberian mountains. A palaeoenvironmental perspective. Journal of Archaeological Science Reports 18, 463-474 (2018)
Marboré	Palynology	Neotoma / European Pollen Database	28076	52092	42.6956	0.04	2579	10.21233/409D-1152	M. Leunda, P. González-Sampériz, G. Gil-Romera, J. Aranbarri, A. Moreno, B. Oliva-Urcia, M. Sevilla-Callejo, B.L. Valero-Garcés. The Late-Glacial and Holocene Marboré Lake sequence (2612 m a.s.l., Central Pyrenees, Spain): Testing high altitude sites sensitivity to millenial scale vegetation and climate variability. Global and Planetary Change 257, 214-231 (2017)
Bassa Nera	Palynology	Neotoma / European Pollen Database	27426	49265	42.639	0.92444	1955	10.21233/NSTQ-S484	S. Garcés-Pastor, N. Cañellas-Boltà, A. Pèlachs, J.M. Soriano, R. Pérez-Obiol, A. Pérez-Haase, M.A. Calero, O. Andreu, N. Escolà, T. Vegas-Vilarrúbia. Environmental history and vegetation dynamics in response to climate variations and human pressure during the Holocene in Bassa Nera, Central Pyrenees. Palaeogeography, Palaeoclimatology, Palaeoecology 479, 48-60 (2017)
Basa de la Mora	Palynology	Neotoma / European Pollen Database	28084	52107	42.5456	0.325278	1940	10.21233/DB9R-WT18	A. Pérez-Sanz, P. González-Sampériz, A. Moreno, B.L. Valero-Garcés, G. Gil-Romera, M. Rieradevall, P. Tarrats, L. Lasheras-Alvarez, M. Morellón, A. Belmonte-Ribas, C. Sancho, M. Sevilla-Callejo, A. Navas. Holocene climate variability, vegetation dynamics and fire regime in the central Pyrenees: the Basa de la Mora sequence (NE Spain). Quaternary Science Reviews 73, 149-169 (2013)
PRD-4	Palynology	Neotoma / European Pollen Database	24037	41755	42.5333	-8.51667	229	10.21233/cg7r-v764	L. López-Merino, N. Silva-Sánchez, J. Kaal, J.A. López-Sáez, A. Martínez-Cortizas. Post-disturbance vegetation dynamics during the Late Pleistocene and Holocene : An example from NW Iberia. Global and Planetary Change 92, 58-70 (2012)
Armeña	Palynology	Neotoma / European Pollen Database	28075	52090	42.5144	0.336111	2235	10.21233/FC15-SY24	M. Leunda, P. González-Sampériz, G. Gil-Romera, M. Bartolomé, A. Belmonte-Ribas, D. Gómez-Garcia, P. Kaltenrieder, J.M. Rubiales, C. Schwörer, W. Tinner, C. Morales-Molino, C. Sancho. Ice cave reveals environmental forcing of long-term Pyrenean tree line dynamics. Journal of Ecology 107, 814-828 (2019)
									C. Sancho, A. Belmonte-Ribas, M. Bartolomé, A. Moreno, M. Leunda, J. López-Martínez. Middle-to-late Holocene palaeoenvironmental reconstruction from the A294 ice-cave record (Central Pyrenees, northern Spain). Earth and Planetary Science Letters 484, 135-144 (2018)
Bosc dels Estanyons	Palynology	Neotoma / European Pollen Database	28271	52665	42.4803	1.62889	2179	10.21233/GBX0-1108	J.L. de Beaulieu, Y. Miras, V. Andrieu-Ponel, F. Guiter. Vegetation dynamics in north-western Mditerranean regions: Instability of the Mediterranean bioclimate. Plant Biosystem 139, 114-126 (2005)
									Y. Miras, A. Ejarque, S. Riera-Mora, J.M. Palet-Martinez, H.A. Orengo, I. Euba. Dynamique holocène de la végétation et occupation des Pyrénées andorranes depuis le Néolithique ancien, d'après l'analyse pollinique de la tourbière de Bosc dels Estanyons (2180m, Vall del Madrieu, Andorre). C.R. Palevol 6, 291-300 (2007)
Mitjana	Palynology	Neotoma / European Pollen Database	28280	52677	42.4675	1.58278	2428	10.21233/S004-NS31	Y. Miras, A. Ejarque, S. Riera-Mora, H.A. Orengo, J.M. Palet-Martinez. Contribution to the European Pollen Database. Andorran high Pyrenees (Perafita Valley, Andorra): Serra Mitjana fen. Grana 54, 313-316 (2015)
Xan de Llamas	Palynology	Neotoma / European Pollen Database	26053	45190	42.3042	-6.32139	1507	10.21233/c52w-kn70	C. Morales-Molino, M. García-Antón, and C. Morla. Holocene vegetation dynamics on an Atlantic-Mediterranean mountain in NW Iberia. Palaeogeography, Palaeoclimatology, Palaeoecology 302, 323-337 (2011)
Posidonia Lligat	Palynology	Neotoma / European Pollen Database	24038	41758	42.2922	3.29111	0	10.21233/x8p5-xp81	J.A. López-Sáez, L. López-Merino, M.A. Mateo, O. Serrano, S. Pérez-Díaz, L. Serrano. Palaeoecological potential of the marine organic deposits of Posidonia oceanica: A case study in the NE Iberian Peninsula. Palaeogeography, Palaeoclimatology, Palaeoecology 271, 215-224 (2009)
Baña C	Palynology	Neotoma / European Pollen Database	28210	52497	42.254	-6.7532	1474	10.21233/259J-JW46	C.R. Janssen. Aspects of vegetation development in the Sierra Cabrera Baja, NW-Cantabria, Spain, as part of a long-term project in the medium high mountains of western en southwestern Europe (1996)
Baña D	Palynology	Neotoma / European Pollen Database	28211	52499	42.2444	-6.755	1785	10.21233/1H59-HX92	C.R. Janssen. Aspects of vegetation development in the Sierra Cabrera Baja, NW-Cantabria, Spain, as part of a long-term project in the medium high mountains of western en southwestern Europe (1996)
Pla de l'Estany	Palynology	Neotoma / European Pollen Database	28073	52084	42.1883	2.52972	523	10.21233/AT2G-N040	F. Burjachs Casas. Palynology of the Upper Pleistocene and Holocene of the North-East Iberian Penninsula: Pla de l'Estany (Catalonia). Historical Biology 9, 17-33 (1994)
Palanques	Palynology	Neotoma / European Pollen Database	14549	22805	42.1622	2.43806	480	10.21233/2b23-jr62	R.P. Pérez-Obiol. Histoire Tardiglaciaire et Holocène de la végétation de la région volcanique d'Olot (N.E. Péninsule Ibérique). Pollen et Spores, 189-202 (1988)
									R. Piqué, J. Revelles-López, F. Burjachs Casas, L. Caruso-Fermé, R.P. Pérez-Obiol. Interdisciplinary approach to the landscape and firewood exploitation during the Holocene at La Garrotxa (Girona, NE Iberia). Quaternary International, 1-13 (2016)
									J. Revelles-López, F. Burjachs Casas, A. Palomo, R. Piqué, E. Iriarte, R.P. Pérez-Obiol, X. Terradas. Human-environment interaction during the Mesolithic-Neolithic transition in the NE Iberian Peninsula. Vegetation history, climate change and human impact during the Early-Middle Holocene in the Eastern Pre-Pyrenees. Quaternary Science Reviews, 1-18 (2017)
Roya	Palynology	Neotoma / European Pollen Database	3224	4184	42.1355	-6.79364	1627	10.21233/hbws-c483	J.R.M. Allen, B. Huntley, W.A. Watts. The vegetation and climate of northwest Iberia over the last 14,000 years. Journal of Quaternary Science 11, 125-147 (1996)
Banyoles	Palynology	Neotoma / European Pollen Database	14456	52086	42.1291	2.75184	178	10.21233/4457-0R84	J. Revelles, F. Antolin, M. Berihuete, F. Burjachs, R. Buxo, L. Caruso, O. Lopez, A. Palomo, R. Pique, X. Terradas. Landscape transformation and economic practices among the first farming societies in Lake Banyoles (Girona, Spain). Environmental Archaeology 19, 298-310 (2014)
									J. Revelles, S. Cho, E. Iriarte, F. Burjachs, B. van Geel, A. Palomo, R. Piqué, L. Peña-Chocarro, X. Terradas. Mid-Holocene vegetation history and Neolithic land-use in the Lake Banyoles area (Girona, Spain). Palaeogeography, Palaeoclimatology, Palaeoecology 435, 70-85 (2015)
Ayoó de Vidriales	Palynology	Neotoma / European Pollen Database	26054	45192	42.1261	-6.07028	788	10.21233/q9wh-hq41	C. Morales-Molino, M. García-Antón. Vegetation and fire hitory since the last glacial maximum in an inland area of the western Mediterranean Basin (Northern Iberian Plateau, NW Spain). Quaternary Research 81, 63-77 (2014)
Sanabria	Palynology	Neotoma / European Pollen Database	2255	2335	42.1	-6.73333	1326	10.21233/n36j25	J.R.M. Allen, B. Huntley, W.A. Watts. The vegetation and climate of northwest Iberia over the last 14,000 years. Journal of Quaternary Science 11, 125-147 (1996)
									C. Turner, G.E. Hannon. Vegetational evidence for late Quaternary climate changes in southwest Europe in relation to the influence of the North Atlantic Ocean. Philisophical Transactions of the Royal Society of London Series B 318, 451-485 (1988)
									G.E. Hannon. Late Quaternary vegetation of Sanabria Marsh, North West Spain. Master's thesis. Trinity College, Dublin, Ireland (1985)
Pardillas	Palynology	Neotoma / European Pollen Database	14482	22678	42.0436	-3.04588	1914	10.21233/6w4z-z869	M.F. Sanchez-Goñi, G.E. Hannon. High-altitude vegetational pattern on the Iberian Mountain Chain (north- central Spain) during the Holocene. The Holocene 9, 39-57 (1999)
Quintanar de la Sierra	Palynology	Neotoma / European Pollen Database	3368	4367	42.0333	-3.01667	1486	10.21233/dj3h-f670	M.C. Peñalba. Dynamique de vegetation Tardiglaciaire et Holocene du centre-nord de l'Espagne d'après l'analyse pollinique. Doctoral dissertation. Université d'Aix-Marseille, Marseille, France (1989)
									M.C. Peñalba. The history of the Holocene vegetation in northern Spain from pollen analysis. Journal of Ecology 82, 815-832 (1994)
									M.C. Peñalba, M. Arnold, J. Guiot, J.C. Duplessy, J.L. de Beaulieu. Termination of the Last Glaciation in the Iberian Peninsula Inferred from the Pollen Sequence of Quintanar de la Sierra. Quaternary Research 48, 204-214 (1997)
Negra	Palynology	Neotoma / European Pollen Database	10527	16212	41.9991	-2.84734	1802	10.21233/aktj-rk17	S. von Engelbrechten. Late-glacial and Holocene Vegetation and Environmental History of the Sierra de Urbion, North-Central Spain. Doctoral dissertation. University of Dublin, Trinity College, Dublin, Ireland (1998)
Mesagosa	Palynology	Neotoma / European Pollen Database	10528	16214	41.965	-2.81179	1619	10.21233/7k06-yk60	S. von Engelbrechten. Late-glacial and Holocene Vegetation and Environmental History of the Sierra de Urbion, North-Central Spain. Doctoral dissertation. University of Dublin, Trinity College, Dublin, Ireland (1998)
Espinosa de Cerrato	Palynology	Neotoma / European Pollen Database	27328	48935	41.9521	-3.93936	876	10.21233/VBG8-BW42	F. Franco-Múgica, M. García-Antón, J. Maldonado-Ruiz, C. Morla-Juaristi, H. Sainz-Ollero. The Holocene history of Pinus forests in the Spanish Northern Meseta. The Holocene 11, 343-358 (2001)
									C. Morales-Molino, W. Tinner, M. García-Antón, D. Colombaroli. The historical demise of Pinus nigra forests in the Northern Iberian Plateau (south-eastern Europe). Journal of Ecology 105, 634-646 (2017)
Tubilla del Lago	Palynology	Neotoma / European Pollen Database	26049	45181	41.8083	-3.5725	899	10.21233/5ayt-5k20	C. Morales-Molino, W. Tinner, M. García-Antón, D. Colombaroli. The historical demise of Pinus nigra forests in the Northern Iberian Plateau (south-eastern Europe). Journal of Ecology 105, 634-646 (2017)
Delta del Río Besos	Palynology	Neotoma / European Pollen Database	3464	4483	41.4053	2.24833	0	10.21233/qp8c-4854	J. Pantaléon-Cano, R.P. Pérez-Obiol, J.M. Roure. "La representacion del paisaje vegetal del area de Barcelona durante en ultimo milenio a partir del analisis polinico de sedimentos marinos del delta del rio Besos datados por 210Pb" in Trabajos de palinologia basica y aplicada, I. Mateu, M. Dupré, J. Guemes, M.E. Burgaz, Eds. Universitat de València edition, Spain (1994)
Guallar	Palynology	Neotoma / European Pollen Database	14460	22633	41.4	-0.216667	346	10.21233/hr96-ve43	B.A.S. Davis. Palaeolimnology and Holocene environmental change from endorheic lakes in the Ebro Basin, north-east Spain, Ph.D. Thesis, University of Newcastle upon Tyne, UK (1994)
Carrizal	Palynology	Neotoma / European Pollen Database	27326	48931	41.3185	-4.14498	858	10.21233/ZWNY-YK04	F. Franco-Múgica, M. García-Antón, J. Maldonado-Ruiz, C. Morla-Juaristi, H. Sainz-Ollero. Ancient pine forest on inland dunes in the Spanish northern meseta. Quaternary Research 63, 1-14 (2005)
Salada Chiprana	Palynology	Neotoma / European Pollen Database	14462	22638	41.2333	-0.166667	149	10.21233/wc9m-v912	B.A.S. Davis. Palaeolimnology and Holocene environmental change from endorheic lakes in the Ebro Basin, north-east Spain, Ph.D. Thesis, University of Newcastle upon Tyne, UK (1994)
Almenara de Adaja	Palynology	Neotoma / European Pollen Database	23923	41525	41.1919	-4.66806	784	10.21233/ehmm-vm11	L. López-Merino, J.A. López-Sáez, F. Alba-Sánchez, S. Pérez-Díaz, D. Abel-Schaad, E. Guerra-Duce. Estudio polínico de una laguna endorreica en Almenara de Adaja (Valladolid, Mesata Norte): cambios ambientales y activadad humana durante los últimos 2800 años. Revista Española de Micropaleontologia 41, 333-347 (2009)
Creixell	Palynology	Neotoma / European Pollen Database	28069	52074	41.1556	1.43389	2	10.21233/5ABN-X758	F. Burjachs Casas, L. Schulte. "El paisatge vegetal del Penedès entre la Prehistòria i el Món Antic". In Territoris antics a la Mediterrània i a la Cossetània oriental, J. Guitart, J.M. Palet, M. Prevosti, Eds. (2003)
									F. Burjachs Casas, I. Expósito. Charcoal and pollen analysis: Examples of Holocene fire dynamics in Mediterranean Iberian Peninsula. Catena 135, 340-349 (2015)
Salada Pequeña	Palynology	Neotoma / European Pollen Database	14465	22644	41.0333	-0.216667	365	10.21233/fs93-kd09	A.C. Stevenson, M.G. Macklin, J.A. Benavente, C. Navarro, D. Passmore, B.A. Davis. Cambios ambientales durante el Holoceno en el valle medio del Ebro: sus implicaciones arqueológicas. Cuaternario y Geomorfoilogía 5, 159-164 (1991)
Valdeconejos	Palynology	Neotoma / European Pollen Database	26050	45184	40.861	-4.06103	1410	10.21233/7hq9-gy29	C. Morales-Molino, D. Colombaroli, M. Valbuena-Carabaña, W. Tinner, R.L. Salómon, J.S. Carrión, L. Gil. Land-use history as a major driver for long-term forest dynamics in the Sierra de Guadarrama National Park (central Spain) during the last millennia: implications for forest conservation and management. Global and Planetary Change 152, 64-75 (2017)
Navalacarreta	Palynology	Neotoma / European Pollen Database	26051	45186	40.8522	-4.03111	1260	10.21233/2fkg-zq79	C. Morales-Molino, D. Colombaroli, M. Valbuena-Carabaña, W. Tinner, R.L. Salómon, J.S. Carrión, L. Gil. Land-use history as a major driver for long-term forest dynamics in the Sierra de Guadarrama National Park (central Spain) during the last millennia: implications for forest conservation and management. Global and Planetary Change 152, 64-75 (2017)
Cárcavas	Palynology	Neotoma / European Pollen Database	26055	45194	40.8419	-4.03139	1300	10.21233/w88p-xj69	C. Morales-Molino, D. Colombaroli, M. Valbuena-Carabaña, W. Tinner, R.L. Salómon, J.S. Carrión, L. Gil. Land-use history as a major driver for long-term forest dynamics in the Sierra de Guadarrama National Park (central Spain) during the last millennia: implications for forest conservation and management. Global and Planetary Change 152, 64-75 (2017)
Maíllo	Palynology	Neotoma / European Pollen Database	26052	45188	40.5467	-6.20972	1158	10.21233/28zd-fk74	C. Morales-Molino, M. García-Antón, J.M. Postigo-Mijarra, C. Morla. Holocene vegetation, fire and climate interactions on the westernmost fringe of the Mediterranean Basin. Quaternary Science Reviews 59, 5-17 (2013)
Comprida 2	Palynology	Neotoma / European Pollen Database	24112	41911	40.3628	-7.63611	1642	10.21233/xfh1-6085	C.R. Janssen, R.E. Woldringh. A preliminary radiocarbon dated pollen sequence from the Serra da Estrela, Portugal. Finisterra XVI, 299-309 (1981)
									D. Moe, W.O. van der Knaap. Transhumance in mountain areas: additional interpretation of three pollen diagrams from Norway, Portugal and Switzerland. Pact 31, Impact of prehistoric and medieval man on the vegetation: Man at the forest limit. Report of the meeting held at Ravello (1990)
									L.M. van der Brink, C.R. Janssen. The effect of human activities during cultural phases on the development of montane vegetation in the Serra da Estrela, Portugal. Review of Palaeobotany and Palynology 44, 193-215 (1985)
Comprida 1	Palynology	Neotoma / European Pollen Database	28376	52917	40.358	-7.63833	1680	10.21233/5VSV-0V29	C.R. Janssen, R.E. Woldringh. A preliminary radiocarbon dated pollen sequence from the Serra da Estrela, Portugal. Finisterra XVI, 299-309 (1981)
									W.O. van der Knaap, J.F.N. van Leeuwen. Late-Glacial and early Holocene vegetation succession, altitudinal vegetation zonation, and climatic change in the Serra da Estrela, Portugal. Review of Palaeobotany and Palynology 97, 239-285 (1997)
Favas	Palynology	Neotoma / European Pollen Database	28378	52921	40.3572	-7.635	1684	10.21233/4NGP-V369	W.O. van der Knaap, J.F.N. van Leeuwen. Holocene vegetation, human impact, and climatic change in the Serra da Estrela, Portugal. Dissertationes Botanicae 234, 497-535 (1994)
									F.H. van Dongen. Palynologisch onderzoek aan de afzettingen van Lagoacho das Favas, Serra da Estrela, Portugal. Master's thesis. University of Utrecht, Netherlands (1989)
Labradillos	Palynology	Neotoma / European Pollen Database	14501	22714	40.3449	-4.57065	1523	10.21233/j5ga-dr77	S. Robles López, S. Manzano-Rodríguez, S. Pérez-Díaz, J.A. López-Sáez. Contributions to the European Pollen Database. Labradillos mire, Gregos Ranges (central Spain). Grana 56, 398-400 (2017)
Candieira	Palynology	Neotoma / European Pollen Database	24111	41909	40.3417	-7.57639	1433	10.21233/6tgg-3a45	W.O. van der Knaap, J.F.N. van Leeuwen. Holocene vegetation, human impact, and climatic change in the Serra da Estrela, Portugal. Dissertationes Botanicae 234, 497-535 (1994)
									W.O. van der Knaap, J.F.N. van Leeuwen. Holocene vegetation succession and degradation as responses to climatic change and human activity in the Serra da Estrela, Portugal. Review of Palaeobotany and Palynology 89, 153-211 (1995)
									W.O. van der Knaap, J.F.N. van Leeuwen. Late-Glacial and early Holocene vegetation succession, altitudinal vegetation zonation, and climatic change in the Serra da Estrela, Portugal. Review of Palaeobotany and Palynology 97, 239-285 (1997)
Coes	Palynology	Neotoma / European Pollen Database	28373	52910	40.3368	-7.60667	1865	10.21233/39XM-B813	W.O. van der Knaap, J.F.N. van Leeuwen. Late-Glacial and early Holocene vegetation succession, altitudinal vegetation zonation, and climatic change in the Serra da Estrela, Portugal. Review of Palaeobotany and Palynology 97, 239-285 (1997)
									B. Derks. Onderzoek in twee hooggelegen Holocene afzettingen in de Serra da Estrela. Master's thesis. University of Utrecht, Netherlands (1990)
Fraga do Vale Mourisco	Palynology	Neotoma / European Pollen Database	28374	52913	40.3358	-7.5745	1296	10.21233/CV97-VZ37	W.O. van der Knaap, J.F.N. van Leeuwen. Holocene vegetation, human impact, and climatic change in the Serra da Estrela, Portugal. Dissertationes Botanicae 234, 497-535 (1994)
Salgadeiras	Palynology	Neotoma / European Pollen Database	28377	52919	40.335	-7.60583	1865	10.21233/9A1E-M397	W.O. van der Knaap, J.F.N. van Leeuwen. Late-Glacial and early Holocene vegetation succession, altitudinal vegetation zonation, and climatic change in the Serra da Estrela, Portugal. Review of Palaeobotany and Palynology 97, 239-285 (1997)
Peña Negra	Palynology	Neotoma / European Pollen Database	14479	41746	40.3347	-5.79222	1289	10.21233/rd01-0v56	D. Abel-Schaad, J.A. López-Sáez. Vegetation changes in relation to fire history and human activities at the Peña Negra mire (Bejar Range, Iberian Central Mountain Sysrem, Spain) during the past 4,000 years. Vegetation History and Archaeobotany 22, 199-214 (2013)
Clareza 1	Palynology	Neotoma / European Pollen Database	28375	52915	40.3347	-7.603	1796	10.21233/R0A5-8C41	W.O. van der Knaap, J.F.N. van Leeuwen. Late-Glacial and early Holocene vegetation succession, altitudinal vegetation zonation, and climatic change in the Serra da Estrela, Portugal. Review of Palaeobotany and Palynology 97, 239-285 (1997)
									B. Derks. Onderzoek in twee hooggelegen Holocene afzettingen in de Serra da Estrela. Master's thesis. University of Utrecht, Netherlands (1990)
Chafariz do Rei	Palynology	Neotoma / European Pollen Database	28371	52907	40.3343	-7.618	1822	10.21233/DPC2-MD85	W.O. van der Knaap, J.F.N. van Leeuwen. Holocene vegetation, human impact, and climatic change in the Serra da Estrela, Portugal. Dissertationes Botanicae 234, 497-535 (1994)
									W.O. van der Knaap, J.F.N. van Leeuwen. Late-Glacial and early Holocene vegetation succession, altitudinal vegetation zonation, and climatic change in the Serra da Estrela, Portugal. Review of Palaeobotany and Palynology 97, 239-285 (1997)
Serranillos	Palynology	Neotoma / European Pollen Database	24036	41753	40.3072	-4.93417	1636	10.21233/rarx-fe28	L. López-Merino, J.A. López-Sáez, S. Pérez-Díaz, J.S. Carrión. 2000 years of pastoralism and fire shaping high-altitude vegetation of Sierra de Gredos in central Spain. Review of Palaeobotany and Palynology 158, 42-51 (2009)
Payo	Palynology	Neotoma / European Pollen Database	23969	41671	40.2533	-6.77111	1014	10.21233/yp1t-8s22	D. Abel-Schaad, A.M. Hernández-Carretero, J.A. López-Sáez, F.J. Pulido-Díaz, L. López-Merino, A. Martínez-Cortizas. Evolución de la vegetación en la Sierra de Gata (Cáceres-Salamanca, España) durante el Holoceno reciente. Implicaciones biogeográficas. Revista Española de Micropaleontologia 41, 91-105 (2009)
Lanzahíta	Palynology	Neotoma / European Pollen Database	14512	22730	40.2233	-4.93679	609	10.21233/576f-8911	J.A. López-Sáez, L. López-Merino, F. Alba-Sánchez, S. Pérez-Díaz, D. Abel-Schaad, J.S. Carrión. Late Holocene ecological history of Pinus pinaster forests in the Sierra de Gredos of central Spain. Plant Ecology 206, 195-209 (2010)
									J.A. López-Sáez, M. Sánchez, P. López. Evolución del Lanzahíta (Valle del Tiétar, vila) durante el Holoceno reciente: Una interpretación palinológica. Trasierra 4, 81-86 (1999)
Cruz	Palynology	Neotoma / European Pollen Database	27422	49257	39.9878	-1.87333	1029	10.21233/FJBR-YN29	F. Burjachs Casas. "La secuencia palinológica de La Cruz (Cuenca, España)" in Estudios palinológicos, M.B. Ruiz-Zapata, Eds. Universidad de Alcalá, Madrid, Spain (1996)
Es Grau	Palynology	Neotoma / European Pollen Database	27425	49263	39.9481	4.25861	4	10.21233/CGFG-GR81	F. Burjachs Casas. Palinología y restitución paleoecológica. Ecosistemas 15, 7-16 (2006)
									F. Burjachs Casas, R.P. Pérez-Obiol, L. Picornell-Gelabert, J. Revelles-López, G. Servera-Vives, I. Expósito, E.I. Yll. Overview of environmental changes and human colonization in the Balearic Islands (Western Mediterranean) and their impacts on vegetation composition during the Holocene. Journal of Archaeological Science: Reports 12, 845-859 (2017)
Algendar	Palynology	Neotoma / European Pollen Database	2968	3868	39.9406	3.95861	18	10.21233/caff-6e80	E.I. Yll, R.P. Pérez-Obiol, J. Pantaléon-Cano, J.M. Roure. "Dinámica del paisaje vegetal en la vertiente Mediterránea de la Península Ibérica e islas Baleares desde el tardig glaciar hasta el presente" in Reconstituction de la ambient es y cambios climaticos durante el Cuaternarion, T. Aleixandre, A. Perez, Eds. Centro de Ciencias Medio edition, Madrid, Spain (1995)
									E.I. Yll, R.P. Pérez-Obiol, J. Pantaléon-Cano, J.M. Roure. Palynological evidence for climatic change and human activity during the Holocene on Minorca (Balearic Islands). Quaternary Research 48, 339-347 (1997)
Galdana	Palynology	Neotoma / European Pollen Database	3118	4060	39.9369	3.965	44	10.21233/mk13-rb17	E.I. Yll, R.P. Pérez-Obiol, J. Pantaléon-Cano, J.M. Roure. "Dinámica del paisaje vegetal en la vertiente Mediterránea de la Península Ibérica e islas Baleares desde el tardig glaciar hasta el presente" in Reconstituction de la ambient es y cambios climaticos durante el Cuaternarion, T. Aleixandre, A. Perez, Eds. Centro de Ciencias Medio edition, Madrid, Spain (1995)
									E.I. Yll, R.P. Pérez-Obiol, R. Julià Brugués. Vegetational change in the Balearic Islands (Spain) during the Holocene. Historical Biology: An International Journal of Paleobiology 9, 83-89 (1994)
Son Bou	Palynology	Neotoma / European Pollen Database	3433	4447	39.9247	4.02722	30	10.21233/je1q-7x82	E.I. Yll, R.P. Pérez-Obiol, J. Pantaléon-Cano, J.M. Roure. Palynological evidence for climatic change and human activity during the Holocene on Minorca (Balearic Islands). Quaternary Research 48, 339-347 (1997)
Hort Timoner	Palynology	Neotoma / European Pollen Database	3153	4101	39.875	4.12639	46	10.21233/vpmb-s254	E.I. Yll, R.P. Pérez-Obiol, J. Pantaléon-Cano, J.M. Roure. Palynological evidence for climatic change and human activity during the Holocene on Minorca (Balearic Islands). Quaternary Research 48, 339-347 (1997)
Porter	Palynology	Neotoma / European Pollen Database	3068	3999	39.8706	4.13139	10	10.21233/w4z8-3q21	E.I. Yll, R.P. Pérez-Obiol, J. Pantaléon-Cano, J.M. Roure. Palynological evidence for climatic change and human activity during the Holocene on Minorca (Balearic Islands). Quaternary Research 48, 339-347 (1997)
Alcudia	Palynology	Neotoma / European Pollen Database	14457	22628	39.7928	3.11917	0	10.21233/4m0f-6v70	F. Burjachs, R.P. Pérez-Obiol, J.M. Roure, R. Julia. Dinámica de la vegetación durante el Holoceno en la isla de Mallorca. X Simposio de Palinologia (APLE), Valencia, Spain (1994)
Botija	Palynology	Neotoma / European Pollen Database	27356	49080	39.603	-4.69673	760	10.21233/NK6P-QH09	R. Luelmo-Lautenschlaeger, J.A. López-Sáez, S. Pérez-Díaz. Contribution to the European Pollen Database. Botija, Toledo Mountains (central Spain). Grana 57, 322-324 (2018)
Patateros	Palynology	Neotoma / European Pollen Database	23964	41657	39.5972	-4.67417	718	10.21233/22yh-z232	M. Dorado-Valiño, J.A. López-Sáez, E. García-Gómez. Contribution to the European Pollen Database. Patateros, Toledo Mountains (central Spain). Grana 53, 171-173 (2014)
Valdeyernos	Palynology	Neotoma / European Pollen Database	23968	41669	39.4411	-4.09639	970	10.21233/69nc-5r65	M. Dorado-Valiño, J.A. López-Sáez, E. García-Gómez. Contributions to the European Pollen Database. Valdeyernos, Toledo Mountains (central Spain). Grana 53, 315-317 (2014)
Viñuelas	Palynology	Author			39.3744	-4.48833	761		C. Morales-Molino, W. Tinner, R. Perea, J.S. Carrión, D. Colombaroli, M. Valbuena-Carabaña, E. Zafra, L. Gil. Unprecedented herbivory threatens rear-edge populations of Betula in southwestern Eurasia. Ecology 100, e02833 (2019)
Brezoso	Palynology	Author			39.3486	-4.36194	733		C. Morales-Molino, C. Colombaroli, W. Tinner, R. Perea, M. Valbuena-Carabaña, J.S. Carrión, L. Gil. Vegetation and fire dynamics during the last 4000 years in the Cabañeros National Park (central Spain). Rev. Paleobot. Paleoec. 253, 110–122 (2018)
									C. Morales-Molino, W. Tinner, R. Perea, J.S. Carrión, D. Colombaroli, M. Valbuena-Carabaña, E. Zafra, L. Gil. Unprecedented herbivory threatens rear-edge populations of Betula in southwestern Eurasia. Ecology 100, e02833 (2019)
Navarrés	Palynology	Neotoma / European Pollen Database	3309	4296	39.1	-0.683333	274	10.21233/g347-f886	J.S. Carrión, M. Dupré. Late Quaternary vegetational history of Navarrés, eastern Spain. A two core approach. New Phytologist 134, 177-191 (1996)
Prat de Vila	Palynology	Neotoma / European Pollen Database	27423	49259	38.9158	1.435	1	10.21233/WV4R-SZ17	F. Burjachs Casas, I. Expósito. "Descobrint els paisatges del passat" in Els camins de l'aigua, M. Marí, Eds. GEN-GOB Eivissa edition, Spain (2009)
									F. Burjachs Casas, R.P. Pérez-Obiol, L. Picornell-Gelabert, J. Revelles-López, G. Servera-Vives, I. Expósito, E.I. Yll. Overview of environmental changes and human colonization in the Balearic Islands (Western Mediterranean) and their impacts on vegetation composition during the Holocene. Journal of Archaeological Science Reports 12, 845-859 (2017)
Villaverde	Palynology	Neotoma / European Pollen Database	27399	49175	38.7989	-2.36032	905	10.21233/S4PP-KZ54	J.S. Carrión, A. Andrade, K.D. Bennett, C. Navarro, M. Munuera-Giner. Crossing forest thresholds: inertia and collapse in a Holocene sequence from south-central Spain. The Holocene 11, 635-653 (2001)
Salines	Palynology	Neotoma / European Pollen Database	27418	49242	38.5047	-0.888889	470	10.21233/7A7N-K641	F. Burjachs Casas, S.E. Jones, S. Giralt, J. Fernández-López de Pablo. Lateglacial to Early Holocene recursive aridity events in the SE Mediterranean Iberian Peninsula: The Salines playa lake case study. Quaternary International 403, 187-200 (2016)
									S. Giralt, F. Burjachs Casas, J.R. Roca, R. Julià Brugués. Late Glacial to Early Holocene environmental adjustment in the Mediterranean semi-arid zone of the Salines playa-lake (Alacante, Spain). Journal of Paleolimnology 21, 449-460 (1999)
Siles	Palynology	Neotoma / European Pollen Database	27400	49177	38.389	-2.5095	1305	10.21233/5GYP-BH87	J.S. Carrión. Patterns and processes of Lake Quaternary environmental change in a montane region of southwestern Europe. Quaternary Science Reviews 21, 2047-2066 (2002)
Travessa II	Palynology	Neotoma / European Pollen Database	24125	41926	38.3044	-8.7725	6	10.21233/zdyp-3t68	J.E. Mateus. Holocene and present-day ecosystems of the Carvalhal region, South-west Portugal. Doctoral dissertation. University of Utrecht, Netherlands (1992)
Sabinar	Palynology	Neotoma / European Pollen Database	27406	49200	38.2	-2.11667	1126	10.21233/J4QZ-6Z50	J.S. Carrión, E.I. Yll, K.J. Willis, P. Sánchez-Gómez. Holocene forest history of the eastern plateaux in the Segura Mountains (Murcia, southeastern Spain). Review of Palaeobotany and Palynology 132, 219-236 (2004)
Elx	Palynology	Neotoma / European Pollen Database	27417	49240	38.1744	-0.752778	2	10.21233/4T0H-2Z10	F. Burjachs Casas, S. Giralt, J.R. Roca, G. Seret, R. Julià Brugués. "Palinología holocénica y desertización en el Mediterráneo Occidental" in El paisaje mediterráneo a través del espacio y del tiempo. Implicaciones en la desertificación, J.J. Ibáñez, B.L. Valero, C. Machado, Eds. Geoforma, Logroño, Spain (1997)
									F. Burjachs Casas, I. Expósito. Charcoal and pollen analysis: Examples of Holocene fire dynamics in Mediterranean Iberian Peninsula. Catena 135, 340-349 (2015)
Barbaroxa de Baixo	Palynology	Neotoma / European Pollen Database	27332	48942	38.0791	-8.80983	14	10.21233/2D56-1A18	S.E. Connor, J. Araújo, S.D. Gomes, T. Boski. Final Report - Project SWIRL (PTDC/AAC-CLI/108518/2008). Centro de Investagação Marinha e Ambiental, Universidade do Algarve, Faro, Portugal (2013)
									S.E. Connor, J. Araújo, T. Boski, A. Gomes, S.D. Gomes, M. Leira, M.C. Freitas, C. Andrade, C. Morales-Molino, F. Franco-Múgica, R.B. Akindola, B. Vannière. Drought, fire and grazing precursors to large-scale pine forest decline. Diversity and Distributions 27, 1138-1151 (2021)
Cañada de la Cruz	Palynology	Neotoma / European Pollen Database	27401	49179	38.0675	-2.6875	1642	10.21233/3QNS-GY10	J.S. Carrión, M. Munuera-Giner, M. Dupré, A. Andrade. Abrupt vegetation changes in the Segura Mountains of southern Spain throughout the Holocene. Journal of Ecology 83, 783-797 (2001)
Zoñar	Palynology	Author			37.4833	-4.68944	299		C. Martín-Puertas, B. L. Valero-Garcés, M.P. Mata, P. González-Sampériz, R. Bao, A. Moreno, V. Stefanova. Arid and humid phases in southern Spain during the last 4000 years: the Zonar Lake record, Cordoba. The Holocene 18, 907-921 (2008)
Beliche-Guadiana	Palynology	Neotoma / European Pollen Database	28165	52285	37.2667	-7.45	5	10.21233/0HCD-ZS36	W.J. Fletcher, T. Boski, D. Moura. Palynological evidence for environmental and climate change in the lower Guadiana valley, Portugal, during the last 13 000 years. The Holocene 17, 481-494 (2007)
Baza	Palynology	Neotoma / European Pollen Database	27355	49078	37.2333	-2.7	1881	10.21233/STNR-6R64	J.S. Carrión, N. Fuentes, P. González-Sampériz, L. Sánchez Quirante, J.C. Finlayson, S. Fernández, A. Andrade. Holocene environmental change in a montane region of southern Europe with a long history of human settlement. Quaternary Science Review 26, 1455-1475 (2007)
Antas	Palynology	Neotoma / European Pollen Database	2978	3880	37.2083	-1.82361	4	10.21233/ph64-4t11	E.I. Yll, R.P. Pérez-Obiol, J. Pantaléon-Cano, J.M. Roure. "Dinámica del paisaje vegetal en la vertiente Mediterránea de la Península Ibérica e islas Baleares desde el tardig glaciar hasta el presente" in Reconstituction de la ambient es y cambios climaticos durante el Cuaternarion, T. Aleixandre, A. Perez, Eds. Centro de Ciencias Medio edition, Madrid, Spain (1995)
									J. Pantaléon-Cano, E.I. Yll, R.P. Pérez-Obiol, J.M. Roure. Palynological evidence for vegetational history in semi-arid areas of the western Mediterranean (Almeria, Spain). The Holocene 13, 109-119 (2003)
									E.I. Yll, R.P. Pérez-Obiol, J. Pantaléon-Cano, J.M. Roure. Palynological evidence for climatic change and human activity during the Holocene on Minorca (Balearic Islands). Quaternary Research 48, 339-347 (1997)
Hondera	Palynology	Author			37.048	-3.29433	2911		J.M. Mesa-Fernández, G. Jiménez-Moreno, M. Rodrigo-Gámiz, A. García-Alix, F.J. Jiménez-Espejo, F. Martínez-Ruiz, R.S. Anderson, J. Camuera, M.J. Ramos-Román. Vegetation and geochemical responses to Holocene rapid climate change in the Sierra Nevada (southeastern Iberia): The Laguna Hondera record. Climate of the Past 14, 1687-1706 (2018)
Río Seco	Palynology	Author			37.0405	-3.34283	2753		R.S. Anderson, G. Jiménez-Moreno, J.S. Carrión, C. Pérez-Martínez. Postglacial history of alpine vegetation, fire, and climate from Laguna de Río Seco, Sierra Nevada, southern Spain. Quaternary Science Reviews 30, 1615-1629 (2011)
Padul	Palynology	Author			37.0108	-3.60389	725		J. Camuera, G. Jiménez-Moreno, M.J. Ramos-Román, A. García-Alix, J.L. Toney, R.S. Anderson, F. Jiménez-Espejo, J. Bright, C. Webster, Y. Yanes, J.S. Carrión. Vegetation and climate changes during the last two glacial-interglacial cycles in the western Mediterranean: a new long pollen record from Padul (southern Iberian Peninsula). Quaternary Science Reviews 205, 86-105 (2019)
Gador	Palynology	Neotoma / European Pollen Database	27407	49204	36.9316	-2.905	1616	10.21233/A1HF-RP41	J.S. Carrión, P. Sánchez-Gómez, J.F. Mota, R. Yll, C. Chaín. Holocene vegetation dynamics, fire and grazing in the Sierra de Gádor, southern Spain. The Holocene 13, 839-849 (2003)
Praillos de Boissier	Palynology	Neotoma / European Pollen Database	27411	49220	36.9051	-4.07205	1577	10.21233/1JQG-P586	D. Abel-Schaad, F. Alba-Sánchez, S. Pérez-Díaz, J.A. López-Sáez. Contributions to the European Pollen Database. Praillos de Boissier mire, Tejeda Natural Park (Baetic Range, southern Spain). Grana 56, 475-477 (2017)
Roquetas de Mar	Palynology	Neotoma / European Pollen Database	3383	4386	36.7944	-2.58889	5	10.21233/5gt0-z402	E.I. Yll, J.M. Roure, J. Pantaléon-Cano, R.P. Pérez-Obiol. "Análisis polínico de una secuencia holocénica en Roquetas de Mar (Almeria)" in Trabajos de palinologia basica y aplicada, M. Mateu, J. Guemes, M.E. Burgaz, Eds. Universitat de Valencia edition, Spain (1994)
									E.I. Yll, R.P. Pérez-Obiol, J. Pantaléon-Cano, J.M. Roure. "Dinámica del paisaje vegetal en la vertiente Mediterránea de la Península Ibérica e islas Baleares desde el tardig glaciar hasta el presente" in Reconstituction de la ambient es y cambios climaticos durante el Cuaternarion, T. Aleixandre, A. Perez, Eds. Centro de Ciencias Medio edition, Madrid, Spain (1995)
									J. Pantaléon-Cano, E.I. Yll, R.P. Pérez-Obiol, J.M. Roure. Palynological evidence for vegetational history in semi-arid areas of the western Mediterranean (Almeria, Spain). The Holocene 13, 109-119 (2003)
									E.I. Yll, R.P. Pérez-Obiol, J. Pantaléon-Cano, J.M. Roure. Palynological evidence for climatic change and human activity during the Holocene on Minorca (Balearic Islands). Quaternary Research 48, 339-347 (1997)
San Rafael	Palynology	Neotoma / European Pollen Database	3399	4404	36.7736	-2.60139	0	10.21233/zwpy-vk55	E.I. Yll, R.P. Pérez-Obiol, J. Pantaléon-Cano, J.M. Roure. "Dinámica del paisaje vegetal en la vertiente Mediterránea de la Península Ibérica e islas Baleares desde el tardig glaciar hasta el presente" in Reconstituction de la ambient es y cambios climaticos durante el Cuaternarion, T. Aleixandre, A. Perez, Eds. Centro de Ciencias Medio edition, Madrid, Spain (1995)
									J. Pantaléon-Cano, E.I. Yll, R.P. Pérez-Obiol, J.M. Roure. Palynological evidence for vegetational history in semi-arid areas of the western Mediterranean (Almeria, Spain). The Holocene 13, 109-119 (2003)
									E.I. Yll, R.P. Pérez-Obiol, J. Pantaléon-Cano, J.M. Roure. Palynological evidence for climatic change and human activity during the Holocene on Minorca (Balearic Islands). Quaternary Research 48, 339-347 (1997)
Medina	Palynology	Author			36.6178	-6.05361	16		T. Schröder, J. van‘t Hoff, J.A. López-Sáez, F. Viehberg, M. Melles, K. Reicherter. Holocene climatic and environmental evolution on the southwestern Iberian Peninsula: A high-resolution multi-proxy study from Lake Medina (Cádiz, SW Spain). Quaternary Science Reviews 198, 208-225 (2018)
Dayet M'Had	Palynology	Neotoma / European Pollen Database	27558	49509	35.1283	-5.43861	769	10.21233/WGEX-0V29	R. Cheddadi, A.J. Henrot, L. François, F. Boyer, M.B. Bush, M. Carré, E. Coissac, P.E. De Oliveira, F. Ficetola, A. Hambuckers, K. Huang, A.M. Lezine, M. Nourelbait, A. Rhoujjati, P. Taberlet, F. Sarmiento, D. Abel-Schaad, F. Alba-Sánchez, Z. Zheng. Microrefugia, Climate Change, and Conservation of Cedrus atlantica in Rif Mountains, Morocco. Frontiers in Ecology and Evolutions 5, 1-115 (2017)
									R. Cheddadi, M. Nourelbait, O. Bouaissa, J. Tabel, A. Rhoujjati, J.A. López-Sáez, F. Alba-Sánchez, C. Khater, A. Ballouche, L. Dezileau, H.F. Lamb. A History of Human Impact on Moroccan Mountain Landscapes. African Archaeological Review 32, 233-248 (2015)
Bab El Karn	Palynology	Neotoma / European Pollen Database	27557	49507	35.0228	-5.20694	1220	10.21233/2S2Z-1X92	R. Cheddadi, A.J. Henrot, L. François, F. Boyer, M.B. Bush, M. Carré, E. Coissac, P.E. De Oliveira, F. Ficetola, A. Hambuckers, K. Huang, A.M. Lezine, M. Nourelbait, A. Rhoujjati, P. Taberlet, F. Sarmiento, D. Abel-Schaad, F. Alba-Sánchez, Z. Zheng. Microrefugia, Climate Change, and Conservation of Cedrus atlantica in Rif Mountains, Morocco. Frontiers in Ecology and Evolutions 5, 1-115 (2017)
									R. Cheddadi, O. Bouaissa, A. Rhoujjati, L. Dezileau. Environmental changes in the Moroccan western Rif mountains over the last 9,000 years. Quaternaire 27, 15-25 (2016)
Aansser	Palynology	Neotoma / European Pollen Database	27556	49505	35.0175	-4.99278	1328	10.21233/MRJF-Y686	R. Cheddadi, A.J. Henrot, L. François, F. Boyer, M.B. Bush, M. Carré, E. Coissac, P.E. De Oliveira, F. Ficetola, A. Hambuckers, K. Huang, A.M. Lezine, M. Nourelbait, A. Rhoujjati, P. Taberlet, F. Sarmiento, D. Abel-Schaad, F. Alba-Sánchez, Z. Zheng. Microrefugia, Climate Change, and Conservation of Cedrus atlantica in Rif Mountains, Morocco. Frontiers in Ecology and Evolutions 5, 1-115 (2017)
									R. Cheddadi, M. Nourelbait, O. Bouaissa, J. Tabel, A. Rhoujjati, J.A. López-Sáez, F. Alba-Sánchez, C. Khater, A. Ballouche, L. Dezileau, H.F. Lamb. A History of Human Impact on Moroccan Mountain Landscapes. African Archaeological Review 32, 233-248 (2015)
Hachlaf	Palynology	Neotoma / European Pollen Database	27562	49517	33.5506	-4.99472	1673	10.21233/N5G9-SQ78	M. Nourelbait, A. Rhoujjati, A. Benkaddour, M. Carré, F. Eynaud, P. Martinez, R. Cheddadi. Climate change and ecosystems dynamics over the last 6000 years in the Middle Atlas, Morroco. Climate Past 12, 1029-1042 (2016)
Ras El Ma	Palynology	Neotoma / European Pollen Database	27561	49515	33.4736	-5.13861	1625	10.21233/46GV-ZT46	M. Nourelbait, A. Rhoujjati, F. Eynaud, A. Benkaddour, L. Dezileau, K.A.I. Wainer, T. Goslar, C. Khater, R. Cheddadi. An 18 000-year pollen and sedimentary record from the cedar forest of the Middle Atlas, Morocco. Journal of Quaternary Science 29, 417-426 (2014)
Sidi Ali	Palynology	Neotoma / European Pollen Database	27563	49519	33.0681	-4.99833	2082	10.21233/1DKQ-E288	J.F.E. Campbell, W.J. Fletcher, S. Joannin, P.D.M. Hughes, M. Rhanem, C. Zielhofer. Environmental Drivers of Holocene Forest Development in the Middle Atlas, Morocco. Frontiers in Ecology and Evolution 5, 1-22 (2017)
									W.J. Fletcher, C. Zielhofer, S. Mischke, C.L. Bryant, X. Xu, D. Fink. AMS radiocarbon dating of pollen concentrates in a karstic lake system. Quaternary Geochronology 39, 112-123 (2017)
									C. Zielhofer, W.J. Fletcher, S. Mischke, M. De Batist, J.F.E. Campbell, S. Joannin, R. Tjallingii, N. El Hamouti, A. Junginger, A. Stele, J. Bussmann, B. Schneider, T. Lauer, K. Spitzer, M. Strupler, T. Brachert, A. Mikdad. Atlantic forcing of the Western Mediterranean winter rain minima during the last 12,000 years. Quaternary Science Review 157, 29-51 (2017)
Tigalmamine	Palynology	Neotoma / European Pollen Database	23816	41273	32.9	-5.35	1672	10.21233/6n89-7w11	R. Cheddadi, H.F. Lamb, J. Guiot, S. van der Kaars. Holocene climatic change in Morocco: a quantitative reconstruction from pollen data. Climate Dynamics 14, 883-890 (1988)
									N. El Hamouti, H.F. Lamb, J.C. Fontes, F. Gasse. Changements hydroclimatiques abrupts dans le Moyen Atlas marocain depuis le dernier maximum glaciaire. Comptes-Rendus de l'Académie des Sciences, Paris 313, 259-265 (1991)
									H.F. Lamb, S. van der Kaars. Vegetational response to Holocene climatic change: pollen and palaeolimnological data from the Middle Atlas, Morocco. The Holocene 5, 400-408 (1995)

## Sheet: StackArtemisia_100records
Age Stack (cal yr BP)	Artemisia norm	3-point mov aver	15-point mov aver	45-point mov aver
-294	-0.64893
-218	-0.64893	-0.770617
-160	-1.01399	-0.555238
-148	-0.0027903	-0.555238
-142	-0.64893	-0.555238
-136	-1.01399	-0.422203
-124	0.396314	-0.54389
-112	-1.01399	-0.158186	-0.157108
-100	0.143121	-0.628288	-0.09806
-87	-1.01399	-0.628288	-0.0606442
-75	-1.01399	-0.892305	-0.0670735
-66	-0.64893	1.00594	-0.130641
-65	4.68076	1.51679	-0.122323
-63	0.51854	1.5908	-0.107256
-63	-0.426884	0.109483	-0.0476348
-62	0.236792	-0.0925949	-0.054064
-62	-0.0876926	-0.320444	-0.123373
-62	-1.11043	-0.718142	-0.124352
-61	-0.956304	-0.863631	-0.125369
-60	-0.524159	-0.756148	-0.150959
-60	-0.787981	-0.0071714	-0.500672
-59	1.29063	-0.202595	-0.581378
-58	-1.11043	-0.238772	-0.63369	-0.386499
-58	-0.896512	-1.01187	-0.694207	-0.389513
-57	-1.02867	-0.984813	-0.698882	-0.378264
-56.9	-1.02925	-1.03023	-0.541759	-0.380407
-56.4	-1.03277	-0.875656	-0.519362	-0.403296
-56	-0.564941	-0.763257	-0.552018	-0.408797
-55	-0.692057	-0.822855	-0.55335	-0.407094
-55	-1.21157	-0.858193	-0.66412	-0.434923
-54	-0.670955	-0.680111	-0.658301	-0.416794
-54	-0.157813	0.139213	-0.633477	-0.431623
-52.4	1.24641	0.15608	-0.617431	-0.39256
-52	-0.620356	-0.129313	-0.605375	-0.393134
-51	-1.01399	-0.814102	-0.483825	-0.39993
-51	-0.807959	-0.730961	-0.500529	-0.511776
-50.5	-0.370933	-0.734011	-0.420523	-0.538209
-50.3333	-1.02314	-0.639411	-0.3687	-0.545033
-50	-0.524159	-0.778426	-0.376273	-0.567805
-50	-0.787981	-0.720185	-0.375266	-0.53982
-49.8	-0.848416	-0.281971	-0.532389	-0.489897
-49	0.790484	-0.291143	-0.559883	-0.484384
-46.4	-0.815498	0.161005	-0.552051	-0.490626
-46	0.508028	-0.247229	-0.560677	-0.492239
-45	-0.434217	-0.236915	-0.593015	-0.53123
-44	-0.784556	-0.453827	-0.538018	-0.532513
-44	-0.142707	-0.679231	-0.538018	-0.527812
-44	-1.11043	-0.761971	-0.435899	-0.527812
-43.2	-1.03277	-1.01324	-0.448657	-0.497424
-43	-0.896512	-0.955545	-0.565006	-0.494396
-42.1143	-0.937349	-0.896619	-0.534126	-0.472563
-42	-0.855995	-0.663844	-0.612725	-0.452683
-42	-0.198188	-0.526114	-0.632708	-0.45331
-42	-0.524159	0.00715487	-0.632936	-0.436522
-41.1	0.743812	-0.273379	-0.545312	-0.439267
-41	-1.03979	-0.41691	-0.395544	-0.406923
-41	-0.954754	-0.782282	-0.373907	-0.420055
-41	-0.352302	-0.659337	-0.36781	-0.420472
-40	-0.670955	-0.585739	-0.362689	-0.427194
-40	-0.73396	-0.730965	-0.336554	-0.435626
-40	-0.787981	-0.116764	-0.401221	-0.411924
-39	1.17165	0.506587	-0.411939	-0.361988
-39	1.13609	0.533178	-0.530105	-0.307785
-39	-0.708209	-0.125725	-0.438238	-0.271588
-38	-0.80506	-0.791271	-0.434356	-0.311319
-37.6	-0.860545	-0.709855	-0.383033	-0.281907
-37.3	-0.46396	-0.830899	-0.324802	-0.320121
-37	-1.16819	-0.772362	-0.358524	-0.258969
-37	-0.684936	-0.960599	-0.300356	-0.264485
-37	-1.02867	-0.458468	-0.397222	-0.206236
-36	0.338204	-0.528993	-0.292835	-0.20387
-36	-0.896512	-0.0469243	-0.326374	-0.19933
-33.6	0.417535	-0.0921558	-0.341555	-0.158714
-33	0.202509	-0.206579	-0.358214	-0.136261
-33	-1.23978	-0.317581	-0.377308	-0.137161
-31	0.0845302	-0.478865	-0.296535	-0.147667
-31	-0.281343	0.835032	-0.136008	-0.15353
-31	2.70191	0.403087	0.0426476	-0.193009
-31	-1.2113	0.152611	0.0721297	-0.186524
-31	-1.03277	-1.11817	0.065404	-0.166792
-31	-1.11043	-0.964522	0.0714368	-0.147712
-30.4667	-0.750363	-0.605795	-0.0228348	-0.142288
-30	0.0434085	0.338671	0.214324	-0.134547
-30	1.72297	1.13918	0.139837	-0.124486
-29	1.65116	1.38485	0.323826	-0.14212
-28.5	0.780435	0.478066	0.0767691	-0.179014
-28	-0.997398	0.0970217	0.102291	-0.164583
-28	0.508028	-0.566978	0.233223	-0.147171
-28	-1.21157	0.538021	0.312122	-0.138611
-27	2.3176	0.0244206	0.302378	-0.126895
-25	-1.03277	1.25444	0.254754	-0.117473
-25	2.47849	0.147257	0.0873577	-0.110695
-24	-1.00394	0.215355	-0.0915713	-0.110786
-23	-0.82848	-0.300402	-0.193463	-0.133212
-22.7	0.931219	0.0585934	-0.131424	-0.0999922
-22	0.0730412	0.0359161	-0.13154	-0.0998084
-22	-0.896512	-0.498142	-0.0792281	-0.115416
-21	-0.670955	-0.785149	-0.259441	-0.0952764
-20	-0.787981	-0.83057	-0.212939	-0.103118
-19.4	-1.03277	-0.856233	-0.352963	-0.113176
-19	-0.747946	-0.615843	-0.320977	-0.133239
-19	-0.0668108	-0.102823	-0.269666	-0.108803
-19	0.506287	0.00419746	-0.333182	-0.110529
-19	-0.426884	-0.102061	-0.36974	-0.105775
-17.1818	-0.385587	-0.382574	-0.305756	-0.114913
-17	-0.335252	-0.114234	-0.310637	-0.101292
-16.4	0.378136	-0.160425	-0.283435	-0.162531
-16	-0.524159	-0.0682788	-0.283435	-0.214962
-15	-0.0588126	-0.201496	-0.278303	-0.218522
-15	-0.0215157	-0.185223	-0.233956	-0.152924
-15	-0.47534	-0.144532	-0.239322	-0.159095
-14	0.0632581	-0.385421	-0.244184	-0.148482
-13.25	-0.744181	-0.353624	-0.240713	-0.222935
-13	-0.379949	-0.718968	-0.236251	-0.212704
-12.8	-1.03277	-0.694559	-0.31039	-0.265255
-12	-0.670955	-0.368449	-0.155509	-0.260456
-10.5	0.59838	0.117744	-0.159035	-0.247495
-10	0.425808	0.174792	-0.231629	-0.286606
-9	-0.499812	-0.135842	-0.259708	-0.308713
-9	-0.33352	-0.367218	-0.341363	-0.310955
-8	-0.268322	-0.445267	-0.247994	-0.312854
-8	-0.73396	0.265592	-0.291516	-0.294322
-8	1.79906	0.317799	-0.269878	-0.28711
-7	-0.111702	0.192308	-0.183799	-0.268582
-7	-1.11043	-0.706215	-0.0933903	-0.228035
-7	-0.896512	-1.05617	-0.106424	-0.257952
-6.71	-1.16157	-0.467245	-0.122034	-0.271416
-6.5	0.656351	-0.512665	-0.168651	-0.278286
-6.2	-1.03277	-0.361544	-0.188921	-0.255497
-5	-0.708209	-0.373586	-0.132412	-0.232563
-3	0.620225	0.622178	-0.304881	-0.131721
-2.4	1.95452	0.935015	-0.313784	-0.144834
-1	0.230303	0.48362	-0.295006	-0.147575
-1	-0.73396	-0.512143	-0.296692	-0.164584
-0.6	-1.03277	-0.779704	-0.285747	-0.165848
0	-0.572379	-0.497158	-0.379932	-0.168964
0	0.113678	-0.41556	-0.308016	-0.185197
0	-0.787981	-0.306516	-0.308016	-0.126333
0.4	-0.245244	-0.620663	-0.343645	-0.134373
1	-0.828765	-0.665267	-0.356759	-0.163408
1.325	-0.921793	-0.915985	-0.428109	-0.113587
2	-0.997398	-0.891872	-0.44803	-0.0683741
2	-0.756426	-0.569287	-0.425496	-0.00958247
2.3	0.0459634	-0.472891	-0.341318	-0.0269041
4	-0.708209	-0.192151	-0.254888	-0.0389984
4	0.0857923	0.378465	0.0652281	-0.101928
4	1.75781	0.33455	0.0383157	-0.122305
5	-0.839954	-0.0383053	0.0839109	-0.115697
6	-1.03277	-0.855829	0.0626466	-0.108329
7	-0.694758	-0.345751	0.129564	-0.0757185
7	0.690279	0.468553	0.121034	-0.0896603
7.42424	1.41014	2.03806	0.0439408	-0.0492812
9	4.01376	1.59166	0.198896	-0.0342621
9	-0.64893	1.07333	0.124325	-0.0535858
9.15	-0.144837	-0.678175	-0.0400765	-0.0460639
9.9	-1.24076	-0.459743	0.193772	-0.0686924
10	0.00636696	-0.706258	0.364942	-0.06132
10	-0.884384	-0.662816	0.565399	-0.0470547
11	-1.11043	-0.126232	0.449527	-0.0572857
11	1.61612	-0.175695	0.270304	-0.0833728
12	-1.03277	-0.0416215	-0.0661309	-0.010323
12	-0.708209	0.308932	-0.091447	-0.00399045
12	2.66778	1.16478	-0.135996	-0.00131144
14	1.53477	2.17155	-0.0909415	0.02547
14.9	2.3121	0.933024	-0.0709731	0.0246839
15	-1.0478	-0.00463257	-0.0100828	0.0251734
17	-1.2782	-1.11959	0.116232	0.00599113
17.6	-1.03277	-1.11322	0.0063337	0.00421844
18	-1.02867	-0.958172	0.0585627	-0.0187867
19.0286	-0.81307	-0.802228	0.258643	-0.0499787
20	-0.564941	-0.357373	0.0282594	-0.00155015
21	0.305892	-0.0766927	-0.100872	0.00147788
21	0.0289707	0.37305	-0.281067	-0.00603357
21	0.784286	0.260302	-0.280066	-0.0202687
21	-0.0323513	0.167532	-0.265535	-0.034712
21	-0.249339	0.670437	-0.0300663	-0.0747012
21	2.293	0.418561	0.0411599	-0.0835649
22	-0.787981	0.367607	0.0481507	-0.0930658
23	-0.4022	-0.527005	0.104705	-0.0924171
24	-0.390836	-0.608603	0.0154606	-0.110449
24.2	-1.03277	-0.827951	-0.0354308	-0.100431
27	-1.06024	0.135415	-0.142199	-0.0920645
27.5	2.49926	0.492913	-0.192574	-0.142558
28	0.0397216	0.610258	-0.239248	-0.110458
29	-0.708209	-0.128371	-0.368503	-0.0921768
29	0.283374	-0.48587	-0.226682	-0.148728
30.2	-1.03277	-0.4946	-0.259636	-0.198572
31	-0.734401	-0.861471	-0.302432	-0.254232
31	-0.817237	-0.779873	-0.230267	-0.246294
33	-0.787981	-0.851552	-0.108905	-0.208909
33.63	-0.949438	-0.461083	-0.127907	-0.191958
34.0526	0.354169	0.248021	-0.200408	-0.0998865
35	1.33933	0.265663	-0.191352	-0.0550975
35	-0.896512	-0.196651	-0.291015	-0.0270977
36.4	-1.03277	-0.626529	-0.275834	-0.0490546
38	0.0496998	-0.0742948	-0.255778	-0.0660086
39	0.760189	1.00804	-0.250226	-0.0714533
39.7	2.21424	0.642212	-0.241434	-0.0954106
40	-1.0478	0.198022	-0.150689	-0.0890275
40	-0.572379	-0.943913	-0.166671	-0.13073
42	-1.21157	-0.863001	-0.247762	-0.13406
42	-0.80506	-0.816729	-0.235208	-0.142379
43	-0.433562	-0.657527	-0.179197	-0.150004
43	-0.73396	-0.607874	-0.228548	-0.147455
43	-0.656101	-0.326104	-0.252287	-0.129344
44	0.411748	-0.0433056	-0.417901	-0.203198
45	0.114436	0.216384	-0.140412	-0.216872
46	0.122969	-0.156935	-0.0220908	-0.21257
46	-0.708209	-0.259281	0.105017	-0.23879
47.5152	-0.192602	-0.530459	0.113209	-0.227112
48	-0.690568	-0.15969	0.093183	-0.22653
49	0.404098	-0.185479	0.178065	-0.231156
49	-0.269968	1.08289	0.147777	-0.229956
49	3.11455	1.349	0.122853	-0.208422
49	1.20243	1.67068	0.142984	-0.225835
49	0.695049	0.405105	0.0722629	-0.248887
50	-0.682169	-0.24036	0.0677063	-0.246475
50	-0.73396	-0.292284	0.0316158	-0.233011
51.9	0.539277	-0.435038	0.0164504	-0.245763
54	-1.11043	-0.177752	-0.0268391	-0.272365
55	0.0378985	-0.218711	-0.0637864	-0.294531
55	0.416398	-0.161185	-0.309796	-0.294531
56	-0.937852	-0.43267	-0.424268	-0.288456
57	-0.776557	-0.816123	-0.530372	-0.275642
57	-0.73396	-0.809522	-0.518712	-0.257152
58.33	-0.918048	-0.632417	-0.516996	-0.248352
58.4	-0.245244	-0.66249	-0.621308	-0.254901
59.6	-0.824178	-0.54834	-0.59621	-0.243748
61	-0.575599	-0.63814	-0.597432	-0.264702
62	-0.514643	-0.662251	-0.653819	-0.260683
62	-0.896512	-0.639477	-0.571162	-0.2759
63	-0.507277	-0.703999	-0.571923	-0.272
64	-0.708209	-0.746963	-0.551451	-0.287642
64	-1.0254	-0.822524	-0.525192	-0.237539
64	-0.73396	-0.579934	-0.537968	-0.26403
64.2	0.0195596	-0.38127	-0.401906	-0.274341
65	-0.429409	-0.0359444	-0.433385	-0.30345
65.1	0.302016	-0.305124	-0.419009	-0.342052
66	-0.787981	-0.304283	-0.40157	-0.374627
67	-0.426884	-0.579675	-0.365954	-0.341571
68	-0.524159	-0.462644	-0.321242	-0.311607
69	-0.436888	0.0852388	-0.32146	-0.303966
69	1.21676	-0.0893064	-0.282813	-0.292009
70	-1.0478	-0.0433417	-0.319527	-0.310884
70.85	-0.298994	-0.660574	-0.271214	-0.282495
71	-0.634934	-0.302323	-0.3288	-0.277964
71	0.0269599	-0.215166	-0.311783	-0.283991
72	-0.0375245	-0.346412	-0.343092	-0.290214
73	-1.02867	-0.406814	-0.203877	-0.286133
73	-0.154247	-0.571357	-0.227283	-0.277407
73	-0.531151	-0.130041	-0.357331	-0.278745
74	0.295276	-0.265881	-0.16717	-0.268131
75	-0.561769	-0.266409	-0.18288	-0.272432
76	-0.532732	-0.663671	-0.191938	-0.237029
76	-0.896512	0.0449413	-0.140046	-0.243062
76.1	1.56407	-0.0401414	-0.0965824	-0.25926
77	-0.787981	0.0140428	0.0308704	-0.259007
78	-0.73396	0.0942284	0.00299497	-0.259007
79	1.80463	0.178675	-0.0156939	-0.277815
79	-0.53464	0.166393	0.0775494	-0.280827
79.53	-0.770805	-0.166706	0.06607	-0.303872
80.1818	0.805327	0.21632	0.0317325	-0.306604
81	0.614437	0.767628	0.0239005	-0.312856
81	0.88312	0.308393	-0.129331	-0.323848
81	-0.572379	-0.166914	-0.0669686	-0.313644
81	-0.811485	0.103354	-0.0769969	-0.347223
85	1.69393	0.0494939	-0.203837	-0.310412
86	-0.73396	-0.0292763	-0.215408	-0.288215
87	-1.0478	-0.931916	-0.117578	-0.291986
87	-1.01399	-0.932063	-0.223184	-0.298582
87	-0.734401	-0.533647	-0.359956	-0.313486
87	0.147452	-0.490444	-0.48643	-0.290201
88	-0.884384	-0.278302	-0.497203	-0.286747
88	-0.0979742	-0.563522	-0.498224	-0.289387
89	-0.708209	-0.0365127	-0.648815	-0.314227
89	0.696645	-0.26344	-0.648888	-0.27878
91	-0.778756	-0.506421	-0.639761	-0.267378
93	-1.43715	-1.07663	-0.619376	-0.246884
93	-1.01399	-1.0617	-0.638336	-0.296085
93	-0.73396	-0.858253	-0.646681	-0.291903
93	-0.826807	-0.708569	-0.60734	-0.286259
96	-0.564941	-0.708931	-0.560229	-0.342672
97	-0.735046	-0.736962	-0.466358	-0.356604
97.8	-0.910898	-0.784718	-0.566441	-0.339107
98	-0.708209	-0.879307	-0.532517	-0.376925
98.14	-1.01882	-0.568247	-0.48392	-0.396029
100	0.0222821	-0.430265	-0.415043	-0.42756
102	-0.294263	0.112236	-0.366033	-0.435942
102	0.608689	0.338091	-0.354243	-0.432353
102	0.699848	0.167979	-0.371416	-0.47049
103	-0.804601	-0.124879	-0.253521	-0.466899
105	-0.269884	-0.594231	-0.194106	-0.429144
106	-0.708209	-0.319642	-0.145178	-0.429562
107	0.0191678	-0.229283	-0.120587	-0.438252
107	0.00119169	-0.209864	-0.16206	-0.435799
107	-0.649951	-0.490432	-0.174442	-0.432456
107	-0.822536	-0.146374	-0.263952	-0.443029
108	1.03336	0.0637187	-0.388046	-0.443029
110.105	-0.0196731	0.346469	-0.333301	-0.472953
111	0.0257165	-0.214636	-0.375076	-0.480324
112	-0.649951	-0.408017	-0.344212	-0.410657
113.45	-0.599817	-0.576583	-0.381205	-0.403861
114	-0.47998	-0.604586	-0.444591	-0.342386
114	-0.73396	-0.791837	-0.444591	-0.347297
114.45	-1.16157	-0.626317	-0.391238	-0.35048
115	0.0165811	-0.680501	-0.498287	-0.316813
115	-0.896512	-0.375058	-0.453566	-0.278918
115.5	-0.245244	-0.559165	-0.524132	-0.279415
117	-0.53574	-0.57686	-0.555834	-0.272513
117	-0.949594	-0.711762	-0.498654	-0.275221
118	-0.649951	-0.540594	-0.515586	-0.243052
119	-0.0222355	-0.414855	-0.504905	-0.272205
119	-0.572379	0.0188471	-0.474681	-0.30768
120	0.651156	-0.317999	-0.519117	-0.309453
120.2	-1.03277	-0.502368	-0.533378	-0.319193
120.4	-1.12548	-0.63346	-0.403838	-0.317899
121	0.257879	-0.533855	-0.415336	-0.334063
121	-0.73396	-0.349944	-0.216533	-0.349827
122	-0.573751	-0.671973	-0.243056	-0.351694
123	-0.708209	-0.643971	-0.288788	-0.332659
123	-0.649951	-0.822864	-0.198631	-0.371361
123	-1.11043	-0.0208415	-0.189081	-0.33828
123	1.69786	-0.0402608	-0.168935	-0.375154
124	-0.708209	1.00736	-0.141117	-0.341732
125	2.03245	0.092147	-0.164949	-0.345655
125	-1.0478	0.092147	-0.0391269	-0.315792
125	-0.708209	-0.325344	-0.0477586	-0.283313
125	0.779973	0.288723	-0.0603122	-0.242558
126	0.794405	0.281265	-0.075941	-0.25737
127	-0.730583	-0.214796	-0.0491263	-0.188231
127	-0.708209	-0.512799	-0.205647	-0.190046
127	-0.0996041	0.115185	-0.205647	-0.198063
127	1.15337	0.116846	-0.388357	-0.165966
127	-0.703228	-0.14879	-0.367435	-0.149732
127	-0.896512	-0.828041	-0.317951	-0.161792
128	-0.884384	-0.829702	-0.417163	-0.163516
128	-0.708209	-0.747515	-0.372193	-0.112521
128	-0.649951	-0.68879	-0.432395	-0.103205
129	-0.708209	-0.68879	-0.328245	-0.101478
129	-0.708209	-0.716793	-0.373363	-0.105554
129	-0.73396	-0.469374	-0.392663	-0.0525334
130	0.0340459	-0.469374	-0.297273	-0.0404269
131	-0.708209	0.264932	-0.19268	-0.00857497
132	1.46896	-0.290954	-0.177051	-0.0120116
132	-1.63361	0.229794	0.0178126	0.0319215
133	0.854034	-0.518649	0.0393477	0.00665923
133.57	-0.776367	0.313847	0.0267941	0.0379494
136	0.863873	0.271705	0.106991	-0.0199356
136	0.727608	0.754622	0.161296	-0.00613758
136	0.672385	0.250014	0.121364	-0.013259
138	-0.649951	0.745729	0.125248	-0.00775195
138	2.21475	0.412625	0.223712	-0.0305951
138.79	-0.326925	0.330438	0.291716	-0.0335296
139	-0.896512	-0.242896	0.164928	0.0650773
140	0.494749	-0.10705	0.221649	0.0515527
140	0.0806122	0.00347333	0.274189	0.0648002
141	-0.564941	-0.378093	0.223751	0.0528551
143	-0.649951	0.57701	0.227268	0.0881877
143	2.94592	0.560809	0.216958	0.117191
145	-0.613546	0.428194	0.127078	0.153349
146	-1.0478	-0.528961	0.186277	0.18877
146	0.0744591	0.226212	0.292701	0.17548
146	1.65197	0.565824	0.221559	0.191502
149	-0.0289587	0.782713	0.187726	0.201832
149	0.725127	-0.0361443	0.156811	0.218071
152	-0.804601	0.262363	0.26866	0.228359
152	0.866562	0.207671	0.0566957	0.193621
152	0.561053	0.709154	0.0400897	0.237282
152	0.699848	0.229507	0.35855	0.234683
153	-0.572379	-0.099805	0.306372	0.235625
154	-0.426884	-0.675978	0.312874	0.239833
155	-1.02867	-0.142589	0.232087	0.207926
156	1.02779	-0.0781408	0.229976	0.192863
158	-0.233539	-0.0227954	0.311667	0.226511
159	-0.862635	0.877643	0.315157	0.192811
160	3.7291	0.71942	0.340686	0.281863
161	-0.708209	1.59013	0.206944	0.287218
161	1.7495	-0.0664876	0.245954	0.26657
162.4	-1.24076	0.400734	0.256473	0.256926
164	0.693456	-0.0421799	0.376038	0.244857
165	0.420763	0.677709	0.291169	0.246581
165.3	0.918908	0.761222	0.300455	0.161012
166	0.943995	0.185539	0.38004	0.177541
166	-1.30629	-0.116503	0.180571	0.178258
167	0.0127823	-0.520869	0.178854	0.204726
169	-0.269103	0.169492	0.132435	0.220743
170	0.764796	0.0834828	0.167939	0.221966
171.5	-0.245244	0.141771	0.121345	0.194536
172	-0.0942402	-0.0027853	0.150908	0.223337
173	0.331129	0.324653	0.136197	0.167007
173	0.73707	0.111413	0.318625	0.138219
173	-0.73396	0.352112	0.36201	0.111884
175	1.05322	-0.129648	0.332197	0.124918
176	-0.708209	0.11319	0.32658	0.127765
177	-0.00544579	0.0501834	0.201724	0.17847
178	0.864205	0.519001	0.179915	0.171182
178	0.698245	1.74762	0.125886	0.187836
180.053	3.68041	1.24105	0.112495	0.192095
180.4	-0.655515	0.863497	-0.00434554	0.0840781
180.8	-0.434402	-0.481092	0.128951	0.161293
182	-0.353359	-0.631936	0.216921	0.138197
182.55	-1.10805	-0.677929	0.265872	0.173787
184	-0.572379	-0.861699	0.232286	0.153498
184	-0.904669	-0.44893	0.207437	0.201544
184	0.130257	-0.59665	0.0496676	0.168569
184	-1.01554	0.126736	-0.244653	0.120019
185	1.26549	0.874243	-0.233302	0.122841
185	2.37278	1.22144	-0.203398	0.110909
185	0.0260548	0.629863	-0.199758	0.154181
186	-0.509244	0.00276416	-0.0423518	0.117532
186.158	0.491481	-0.562021	0.0424632	0.107244
189	-1.6683	-0.637074	0.137165	0.133424
190	-0.734401	-0.962649	0.0837511	0.111622
191	-0.485243	-0.40183	0.076009	0.0753205
191	0.014153	-0.256617	0.176075	0.0925629
191	-0.298761	0.322813	0.0652341	0.102903
192	1.25305	0.551377	0.0875512	0.105921
192	0.699848	0.822918	0.106862	0.166275
193	0.515862	0.181585	0.246286	0.128878
194	-0.670955	-0.428921	0.319843	0.115848
195	-1.13167	0.321285	0.286086	0.0346821
195	2.76648	0.781658	0.239815	0.040451
198	0.710164	1.27915	0.203927	0.0284809
201	0.360811	0.283798	0.33572	0.013049
201	-0.219581	0.908023	0.193225	0.0328468
202	2.58284	0.599439	0.0993543	0.0629887
202	-0.564941	0.259047	0.137221	0.0953837
202.3	-1.24076	-0.995004	0.138621	0.0679199
204	-1.17931	-0.98141	0.154298	0.106004
204	-0.524159	-0.00844741	-0.0273374	0.0724322
204	1.67813	0.0898617	0.0265533	0.028494
206	-0.884384	0.0285118	-0.0356594	0.0140611
206	-0.708209	-0.169578	0.159678	0.0360608
207	1.08386	-0.0914341	-0.0670888	0.0247534
207	-0.649951	-0.154202	-0.0219682	0.0721362
207	-0.896512	-0.501506	0.0626133	0.088128
209	0.0419463	0.221319	0.11484	0.129686
210	1.51852	0.329364	0.0849133	0.182827
212	-0.572379	1.21887	-0.0968149	0.171909
213	2.71048	0.439813	-0.0523325	0.13183
214	-0.818661	0.667895	0.0471485	0.0939889
216	0.111868	-0.226276	0.011765	0.166117
216.86	0.0279646	-0.0853607	-0.0186123	0.168307
218	-0.395914	-0.447002	0.0877048	0.192869
219	-0.973056	-0.805589	0.0685587	0.115081
220	-1.0478	-0.746	-0.00630543	0.116526
220	-0.217149	-0.160313	-0.0097087	0.0990214
221	0.784006	0.373321	-0.158357	0.107367
224	0.553107	0.077167	-0.104937	0.0300478
224	-1.10561	0.0485799	-0.0814664	0.0241438
224	0.698245	-0.217537	-0.0843154	0.0512251
225.8	-0.245244	0.282854	0.0344019	0.0498596
229	0.395561	-0.157704	0.25964	0.0890011
229	-0.623428	0.084293	0.276822	0.0651354
230.096	0.480745	-0.0533455	0.254598	0.0657437
231	-0.0173543	0.309106	0.135464	0.0667267
233	0.463927	0.143934	0.349364	0.0379399
234	-0.014769	0.611334	0.384913	0.0456131
235	1.38485	1.25853	0.336603	0.0460981
236	2.40551	1.0001	0.304022	0.0850705
236	-0.790061	0.35498	0.329329	0.0453628
237	-0.550509	-0.781192	0.342432	0.0692372
237	-1.00301	0.736033	0.32078	-0.0067336
237	3.76161	0.728743	0.262169	0.00909343
238	-0.572379	1.05427	0.175866	-0.0112725
240	-0.0264131	-0.44425	0.175377	0.0135553
240	-0.73396	0.0049353	0.000336978	-0.00891665
241	0.775179	-0.128555	-0.0775498	0.0161708
241	-0.426884	0.168084	0.015399	0.0206344
242	0.155957	-0.389146	-0.00503416	0.0860765
242	-0.896512	-0.523725	0.0175679	0.110526
242.4	-0.830621	-0.583078	-0.24731	0.11642
243	-0.0221023	-0.697827	-0.229462	0.128269
243.3	-1.24076	-0.00855079	-0.286013	0.0928302
244	1.23721	0.200207	-0.117369	0.0840293
244.41	0.604172	0.328124	-0.186936	0.0776092
244.75	-0.857007	-0.305604	-0.125012	0.0656505
245	-0.663976	-0.57751	-0.182623	0.152881
245	-0.211548	-0.393394	-0.129952	0.138357
246	-0.304659	-0.46363	-0.128217	0.113604
247	-0.874683	0.205453	-0.050396	0.0948877
247	1.7957	0.217565	-0.0614889	0.0812212
248	-0.268322	0.67645	-0.133577	0.0434788
249	0.501971	-0.158187	-0.230318	0.034112
250	-0.708209	-0.104228	0.00866567	0.0394623
250	-0.106445	-0.539752	0.178545	0.162478
251	-0.804601	0.078057	0.247204	0.0958573
252	1.14522	-0.355512	0.229356	0.0976362
252.12	-1.40715	-0.0353515	0.227901	0.0869488
253	0.15588	-0.699402	0.0654353	0.118533
254.347	-0.846935	0.678897	0.0904339	0.0958569
255	2.72775	1.25501	-0.0204689	0.163454
259	1.88421	1.8101	0.320487	0.17121
262	0.81834	0.710058	0.282853	0.204973
262	-0.572379	-0.21685	0.293163	0.195635
262	-0.896512	-0.703392	0.159682	0.176204
263	-0.641284	-0.477046	0.304816	0.184123
264	0.106658	-0.565399	0.341564	0.150801
265.91	-1.16157	1.11707	0.317255	0.177982
266	4.40614	0.857869	0.114755	0.179516
267	-0.670955	1.02841	0.29132	0.166699
269	-0.649951	-0.725971	0.287677	0.166343
270	-0.857007	-0.245701	0.293014	0.157375
271	0.769855	0.20665	0.318958	0.15525
272	0.707101	0.0884636	0.407532	0.140032
273	-1.21157	-0.271403	0.384072	0.166237
274	-0.309746	1.00379	0.635842	0.13721
275	4.53268	1.66221	0.375766	0.181404
277	0.763701	1.60135	0.462016	0.164725
277.148	-0.492325	-0.0786575	0.42196	0.206164
278	-0.507349	-0.104116	0.419326	0.190475
278	0.687327	-0.0217554	0.309043	0.205467
278.1	-0.245244	1.01902	0.244416	0.222935
281	2.61497	0.958241	0.44701	0.251276
282	0.504998	1.24759	0.415128	0.209332
283	0.622797	-0.0410014	0.0302323	0.14958
284	-1.2508	-0.508171	-0.0358519	0.136707
284	-0.896512	-1.01057	-0.0502442	0.133192
285	-0.884384	-0.68107	-0.08111	0.151333
285	-0.262313	0.226886	-0.052873	0.13634
285	1.82735	0.259021	0.0242059	0.111019
285	-0.787981	-0.067128	-0.203742	0.120202
285.5	-1.24076	-0.7521	-0.152042	0.00956872
286	-0.227561	-0.725509	-0.250696	0.0870271
287	-0.708209	-0.635369	-0.0966311	0.0851602
287	-0.970336	-0.189221	-0.00758201	0.119757
288	1.11088	0.350495	0.00254203	0.158504
289	0.910939	0.405857	0.0828246	0.164414
292	-0.80425	0.462396	-0.010438	0.1756
292	1.2805	-0.12692	0.0981117	0.168063
295.25	-0.857007	0.494553	0.127189	0.0912911
296	1.06017	0.214129	0.158295	0.0941257
296.025	0.439224	0.255623	0.156806	0.132376
298	-0.732523	0.216209	0.21615	0.120791
299	0.941926	0.212606	0.0543607	0.0926527
299.3	0.428416	0.736869	-0.0752202	0.079058
300	0.840265	0.154693	-0.0714926	0.0664876
300	-0.804601	0.0915656	-0.195018	0.0439958
300.14	0.239032	-0.432039	0.0497608	0.033095
302	-0.730548	-0.190564	-0.0698478	0.0616188
303	-0.080177	-0.708893	-0.0524729	0.0708726
304	-1.31595	-0.809635	0.163925	0.0719775
305	-1.03277	-1.03235	0.166003	0.0650872
306	-0.748336	-0.784496	0.0902276	0.014993
307	-0.572379	0.497985	-0.00905214	0.0270538
308	2.81467	0.502778	0.116452	0.0780671
308	-0.73396	0.926853	0.159934	0.144835
308	0.699848	0.826447	0.290565	0.193289
309	2.51345	1.39546	0.227332	0.225026
311	0.973082	0.926109	0.27647	0.216629
312	-0.708209	-0.128019	0.288188	0.181943
313	-0.64893	-0.0930592	0.474697	0.184282
313	1.07796	0.440098	0.479047	0.149287
316.59	0.891262	1.06605	0.30022	0.21396
317	1.22892	0.363837	0.351335	0.206154
319	-1.02867	-0.126211	0.272673	0.211697
319	-0.578882	-0.82152	0.0494651	0.244945
320.5	-0.857007	0.204471	-0.0535656	0.247453
321	2.0493	0.228388	-0.0348106	0.237446
321.98	-0.507132	0.558143	-0.0078982	0.274466
322	0.132261	-0.114034	-0.00943968	0.280698
324	0.0327706	-0.105019	0.116276	0.255042
326	-0.48009	-0.427327	0.132497	0.285922
327.816	-0.834661	-0.629043	0.231595	0.268659
328	-0.572379	-0.611308	0.319056	0.287119
328	-0.426884	-0.414836	0.33286	0.315539
328	-0.245244	0.12757	0.149641	0.315848
328	1.05484	1.19553	0.163833	0.301247
329	2.777	1.76802	0.291899	0.291658
329	1.47224	1.56901	0.336973	0.307131
329.1	0.457807	0.88769	0.414892	0.301888
331	0.733028	0.180294	0.521445	0.314916
331	-0.649951	-0.2053	0.629921	0.272375
332	-0.698977	-0.54773	0.65692	0.265006
333	-0.294263	0.353338	0.840347	0.283831
334.8	2.05325	0.822626	0.735081	0.249975
336	0.708887	1.15028	0.488918	0.213934
336	0.688695	0.720406	0.434703	0.23611
337	0.763634	0.835694	0.347048	0.29626
337	1.05475	0.598833	0.26583	0.317532
340	-0.0218874	1.17968	0.325568	0.32588
340	2.50616	0.653372	0.323207	0.274975
340	-0.524159	0.355516	0.26086	0.259321
343	-0.915454	-0.260201	0.282856	0.25246
345	0.659011	-0.37115	0.233085	0.284972
345.75	-0.857007	-0.227746	0.2181	0.279153
346	-0.485243	-0.365377	0.373839	0.308882
348	0.246118	-0.324509	0.240769	0.309627
348	-0.734401	-0.572581	0.172908	0.352179
348	-1.22946	0.139776	0.0190448	0.355232
349	2.38319	0.372018	0.0242839	0.369522
349	-0.0376744	0.936481	0.0366086	0.323256
351	0.463927	1.17532	0.141129	0.308092
353	3.09971	0.874114	0.310136	0.304969
354	-0.941297	0.372873	0.367711	0.305944
355	-1.0398	-0.594296	0.319213	0.301343
355	0.198207	-0.429054	0.352076	0.379624
355.674	-0.445572	-0.325983	0.353269	0.380165
357	-0.730583	0.350221	0.182627	0.394325
357	2.22682	1.05811	0.284858	0.374319
358	1.6781	1.42776	0.204466	0.360638
358	0.378373	0.525041	0.0313603	0.358584
360	-0.481348	-0.11481	0.0581911	0.307573
360	-0.241455	-0.64479	0.226709	0.324037
360	-1.21157	-0.543154	0.206305	0.262894
361	-0.176442	0.0359293	0.3492	0.257413
362	1.4958	0.192467	0.444242	0.263647
362	-0.741953	0.418989	0.348444	0.235918
363	0.503125	-0.259221	0.257722	0.35559
363	-0.538835	0.484085	0.284292	0.397197
365	1.48797	0.280426	0.259248	0.393929
366	-0.107854	1.02599	0.463589	0.427052
366	1.69786	0.761684	0.526367	0.441063
366	0.695049	1.06092	0.717492	0.427583
367	0.789851	0.600721	0.605014	0.448756
368	0.317262	0.628014	0.659347	0.455148
368	0.776929	0.0790616	0.670554	0.397885
371	-0.857007	0.914524	0.623759	0.40436
372	2.82365	0.565586	0.572493	0.440307
373	-0.269884	1.74806	0.563334	0.416858
373	2.69043	0.743055	0.398756	0.413675
373	-0.191381	0.857363	0.310091	0.417356
374	0.0730412	0.184299	0.21818	0.401617
374	0.671236	-0.165494	0.498912	0.346446
374.1	-1.24076	0.0498182	0.539588	0.318115
375	0.718977	-0.255675	0.603326	0.334867
375	-0.245244	-0.099024	0.465492	0.299046
375.85	-0.770805	-0.550328	0.443553	0.348345
376	-0.634934	-0.664848	0.382632	0.383435
378	-0.588804	1.1015	0.456396	0.361589
380	4.52824	1.7755	0.501632	0.395362
381	1.38707	2.00479	0.491742	0.384542
383	0.0990524	0.747421	0.531129	0.374067
386	0.756138	0.0854101	0.52172	0.349089
386	-0.59896	0.644594	0.480936	0.374494
389	1.77661	0.697577	0.493069	0.382366
390	0.915085	1.14776	0.497735	0.380051
390.59	0.75159	0.729852	0.638226	0.353012
392.5	0.522882	0.208173	0.282703	0.35794
393	-0.649951	0.150255	0.130464	0.355516
394	0.577834	-0.309708	0.142027	0.385209
396.25	-0.857007	-0.289325	-0.0319414	0.330973
398	-0.588804	-0.670251	0.0751142	0.311158
398	-0.564941	0.121604	0.0501814	0.238286
399	1.51856	0.0496713	0.023357	0.237089
399	-0.804601	-0.0608524	0.0251074	0.204137
399	-0.896512	-0.476205	-0.00867032	0.219377
400	0.272498	-0.825803	-0.0326871	0.247532
401.286	-1.8534	-0.191341	-0.046947	0.21251
402	1.00687	0.185364	0.0792115	0.26405
404.4	1.40261	0.974069	0.255272	0.291929
407	0.512719	0.897726	0.332327	0.314818
407	0.777847	0.435594	0.202631	0.311667
408	0.0162156	-0.0720467	0.292206	0.20682
409	-1.0102	-0.210017	0.396496	0.208649
409	0.363935	0.129701	0.410275	0.214112
410	1.03537	1.15047	0.559369	0.200039
412	2.05211	1.22612	0.414806	0.190496
413	0.590879	0.738701	0.282045	0.128066
415	-0.426884	0.234338	0.231514	0.0969473
416	0.539019	0.259993	0.0856697	0.114094
416.1	0.667844	0.562014	0.175058	0.131741
417	0.479179	0.510016	0.244153	0.204153
417	0.383025	-0.0997893	0.162757	0.174992
417.36	-1.16157	-0.455784	0.232002	0.231843
418	-0.588804	-0.665207	0.127446	0.21299
418.9	-0.245244	-0.747957	0.114391	0.237471
419	-1.40982	-0.0993427	0.0941444	0.183803
420	1.35704	-0.00885147	0.0455526	0.18952
420.7	0.0262294	0.17542	0.0989859	0.225266
421.5	-0.857007	0.414424	0.0900339	0.195926
423	2.07405	0.566934	0.0726903	0.251639
423	0.483758	0.984287	0.0815685	0.245369
424	0.395054	0.0494098	0.0519705	0.201646
426	-0.730583	-0.175129	0.0359706	0.197352
426.191	-0.189858	0.182968	0.231504	0.161022
427	1.46934	0.541462	0.228836	0.21265
427	0.344899	0.645705	0.400993	0.230912
428	0.122872	-0.186876	0.409167	0.205314
429	-1.0284	-0.646101	0.384314	0.226607
429.2	-1.03277	-0.848806	0.256253	0.191169
430	-0.485243	0.00171905	0.265696	0.201469
432	1.52317	0.784986	0.254634	0.255512
432	1.31703	1.81626	0.230801	0.22909
432.586	2.60858	1.06374	0.180315	0.272521
433	-0.734401	1.19181	0.0874688	0.257574
433	1.70125	-0.156767	0.122857	0.314523
434	-1.43715	0.266935	0.239732	0.381341
435	0.536705	-0.598987	0.270921	0.381341
436	-0.896512	-0.30239	0.324571	0.396155
439	-0.547365	-0.243938	0.165893	0.422034
440	0.712062	-0.294366	0.234057	0.380405
442	-1.0478	0.105989	0.0475899	0.41622
442	0.653701	0.110209	0.0440179	0.408843
442	0.72472	0.27116	0.0635039	0.359058
443	-0.564941	0.159764	0.189809	0.333887
445	0.319512	-0.367478	0.22432	0.338084
446.75	-0.857007	0.600667	0.417756	0.407146
447	2.3395	0.431354	0.410917	0.476195
447	-0.188426	0.454363	0.538262	0.471478
447	-0.787981	0.339045	0.595219	0.463904
448	1.99354	0.554329	0.74802	0.463095
449	0.457426	1.16844	0.822722	0.501734
452	1.05436	1.17227	0.821131	0.617556
453	2.00504	0.803149	0.827922	0.609295
455	-0.649951	1.32577	0.868707	0.559131
456	2.62224	0.59295	0.678321	0.551813
457	-0.193437	1.7915	0.800077	0.46112
458	2.94571	1.53251	0.773345	0.451854
458	1.84525	1.40072	0.629356	0.487616
458	-0.588804	0.559277	0.555599	0.509786
458	0.421387	-0.137554	0.524237	0.535048
459.7	-0.245244	-0.11338	0.549049	0.549008
460.43	-0.516283	0.292128	0.786866	0.56328
462	1.63791	-0.0224461	0.695857	0.554515
462.8	-1.18897	0.0942167	0.709025	0.575044
463	-0.166295	-0.668063	0.518408	0.581172
465	-0.64893	-0.0770933	0.44275	0.572739
466	0.583945	0.770739	0.760616	0.572209
466.71	2.3772	1.95949	0.67539	0.619324
467	2.91732	2.18387	0.642792	0.615801
468.9	1.2571	1.39283	0.743061	0.57281
469	0.00407764	0.449209	0.535693	0.563339
469.2	0.0864475	0.266967	0.538199	0.559145
471	0.710377	1.65867	0.769988	0.489567
472	4.1792	1.34419	0.78395	0.494304
472	-0.857007	0.862661	0.856586	0.491829
473	-0.734207	-0.201155	0.680218	0.45643
473.6	0.987748	-0.406354	0.492057	0.467908
474.755	-1.4726	-0.545415	0.429426	0.414246
475.6	-1.15139	0.228852	0.420887	0.3995
476	3.31055	0.573219	0.477087	0.32859
476	-0.439504	1.51484	0.452746	0.286069
476	1.67349	0.321887	0.13488	0.358569
477	-0.268322	0.500021	0.354659	0.381926
477	0.0948956	0.0480729	0.335904	0.364426
477	0.317645	0.0961749	0.297047	0.415479
477	-0.124015	0.374362	0.354246	0.355726
478	0.929458	0.383568	0.36589	0.433354
478	0.345262	0.228639	0.0693575	0.454615
478	-0.588804	0.73205	0.143363	0.484305
481	2.43969	0.278449	0.0946635	0.526294
484	-1.01554	0.609682	0.140022	0.460914
485	0.404894	-0.408423	0.124801	0.383285
486	-0.614625	-0.395484	0.117456	0.403687
490	-0.976721	-0.909596	0.0685899	0.492173
491	-1.13744	-0.481192	-0.0097236	0.487733
491	0.670585	0.158711	-0.0372881	0.53732
494	0.942988	0.675211	0.180213	0.428129
496	0.412059	0.40721	0.11573	0.461333
496	-0.133417	0.162035	0.114581	0.454364
497	0.207464	-0.260987	0.206329	0.427569
497.25	-0.857007	-0.298262	0.177238	0.464727
497.7	-0.245244	-0.390152	0.395974	0.47587
498	-0.0682055	0.786752	0.5245	0.389218
498	2.67371	1.35932	0.525602	0.425223
498	1.47245	1.03779	0.627634	0.398767
498.8	-1.03277	0.740262	0.562501	0.423789
499	1.78111	-0.100884	0.532997	0.455408
499.9	-1.05099	1.01148	0.664178	0.443329
500	2.30433	0.68126	0.987044	0.44151
500	0.790437	1.26063	0.995835	0.424872
501	0.687115	1.31701	1.1965	0.398155
502	2.47347	0.865215	0.969294	0.435811
504	-0.564941	0.444188	0.913608	0.400935
506	-0.575964	0.344756	0.912607	0.405992
506	2.17517	1.86173	0.779332	0.382642
508	3.98598	2.01592	0.862698	0.373361
509	-0.113381	2.27147	0.665745	0.417015
509	2.9418	0.698005	0.573796	0.480031
509	-0.734401	0.948185	0.606705	0.444728
509.3	0.63716	-0.381679	0.474005	0.391146
512	-1.0478	-0.209548	0.568843	0.350675
513	-0.218008	-0.355437	0.708425	0.331295
514	0.199492	-0.222823	0.548354	0.343386
516	-0.649951	-0.346421	0.268897	0.387255
518	-0.588804	-0.0193365	0.288505	0.399271
519	1.18075	0.358304	0.0352512	0.41828
519.5	0.482971	0.84045	0.157925	0.421727
520	0.857633	0.95279	0.173467	0.40986
521	1.51777	0.716502	0.190788	0.417117
521	-0.225894	0.361999	0.162264	0.388975
521	-0.205877	-0.0836779	0.0801465	0.422174
521.893	0.180737	-0.294049	0.189326	0.395801
522.5	-0.857007	0.143146	0.341797	0.418303
525	1.10571	0.372997	0.201878	0.385154
527	0.87029	0.396006	0.0717988	0.311143
528	-0.787981	-0.187854	-0.0793172	0.299058
529	-0.645871	-0.82204	-0.247537	0.341522
529.75	-1.03227	-0.230131	-0.182374	0.321775
530.2	0.987748	0.551246	-0.0941769	0.22795
533.1	1.69826	0.58932	-0.0865278	0.232718
533.22	-0.918048	-0.229334	0.023088	0.15479
533.531	-1.46821	-1.26512	0.137961	0.169333
534	-1.40911	-1.29428	0.142504	0.152308
534	-1.00552	-0.554363	0.147956	0.159358
536	0.751541	0.2877	0.225329	0.141343
538	1.11708	0.721366	0.323676	0.122
538	0.295474	0.733262	0.332331	0.168532
538	0.78723	1.30383	0.339315	0.175078
539.9	2.8288	1.51816	0.346878	0.147298
541	0.93844	1.02035	0.387625	0.157454
543	-0.706197	0.248986	0.407647	0.174629
544	0.514714	0.0838213	0.563676	0.161693
545	0.442946	0.691741	0.599346	0.159646
546	1.11756	1.12118	0.509131	0.192797
546	1.80302	0.705327	0.496177	0.183331
547	-0.804601	0.0471374	0.406032	0.208767
547.75	-0.857007	-0.923464	0.212113	0.173582
548.224	-1.10878	-0.210289	0.140954	0.137845
551	1.33492	0.504243	0.139328	0.179051
551	1.28659	0.795123	0.0364357	0.170454
553.64	-0.236142	0.383868	-0.0378243	0.210257
554	0.101156	-0.233309	-0.0160607	0.19904
554	-0.564941	-0.181258	-0.15588	0.187435
555	-0.0799891	-0.257958	-0.106861	0.188791
555	-0.128944	-0.313172	0.012938	0.20451
556	-0.730583	-0.629399	0.195557	0.287513
558	-1.02867	-0.81007	0.168939	0.372945
558	-0.670955	-0.0852027	0.0619645	0.339934
558	1.44402	0.1596	0.163437	0.321865
559	-0.294263	0.360145	0.140343	0.332545
560	-0.06932	0.192131	0.197182	0.330532
562	0.939975	0.833721	0.170672	0.253227
565	1.63051	1.16871	0.130077	0.236302
565	0.93565	0.749375	0.24987	0.268391
566	-0.318032	0.634519	0.249596	0.315247
566	1.28594	0.240888	0.34492	0.290587
566	-0.245244	0.44278	0.28085	0.251737
566.97	0.287646	-0.145079	0.378869	0.229491
568.82	-0.47764	-0.30929	0.326357	0.309396
569.86	-0.737875	-0.0497345	0.212967	0.318954
570	1.06631	-0.234779	0.259334	0.353246
570.4	-1.03277	0.264147	0.386221	0.301265
572	0.758902	0.0696998	0.358492	0.326308
572	0.482971	0.805964	0.293027	0.312327
573	1.17602	0.267328	0.361116	0.330735
573	-0.857007	-0.147286	0.388383	0.33822
574	-0.76087	0.236046	0.376896	0.323677
575	2.32602	1.46803	0.437874	0.356983
575	2.83895	1.477	0.415976	0.372616
577	-0.73396	0.802985	0.659708	0.390025
577	0.30397	0.115367	0.564666	0.391851
577	0.77609	0.592235	0.490422	0.340717
577	0.696645	0.274261	0.465482	0.339885
578	-0.649951	0.0744995	0.708691	0.321773
578	0.176804	0.0882288	0.730957	0.33444
579	0.737833	1.17928	0.604845	0.293257
580	2.62321	0.898104	0.348635	0.264506
584	-0.666732	0.441933	0.558469	0.252523
585.8	-0.630679	-0.165164	0.480518	0.229946
587	0.801918	0.987456	0.490745	0.235912
588	2.79113	1.05539	0.429093	0.214057
589	-0.426884	0.93286	0.423463	0.235072
589	0.434337	-0.33225	0.502998	0.251946
592	-1.0042	0.614559	0.452001	0.277094
592	2.41354	0.18135	0.260771	0.299511
592	-0.865291	0.825918	0.265966	0.271688
592.03	0.929502	-0.0546414	0.250877	0.24472
593.309	-0.228135	-0.0110115	0.175304	0.22552
594	-0.734401	0.135764	-0.0697297	0.230144
595.107	1.36983	0.202767	0.0593962	0.274126
596	-0.0271252	0.365819	0.0155928	0.286037
596.7	-0.245244	-0.287058	0.0586613	0.253942
598	-0.588804	-0.563685	-0.159392	0.296868
598.25	-0.857007	-0.592496	-0.0837079	0.275134
598.41	-0.331677	-0.691023	-0.144126	0.283548
599	-0.884384	0.097981	-0.175305	0.262139
600	1.51	0.134302	-0.0951437	0.285119
600	-0.222714	0.309705	-0.185033	0.280047
603	-0.358175	-0.479383	-0.0366959	0.274637
605	-0.85726	-0.315153	-0.0219469	0.253772
605	0.269975	-0.188019	-0.0155677	0.263139
606	0.0232282	-0.134205	-0.00713948	0.2646
607	-0.69582	-0.0681906	0.0357728	0.25945
608	0.46802	-0.0687711	0.0514697	0.219461
612	0.0214866	0.895813	0.032024	0.231974
612	2.19793	0.731803	0.237674	0.221899
613	-0.0240088	0.560269	0.354529	0.229304
614	-0.493116	-0.415903	0.491528	0.161879
617	-0.730583	-0.303897	0.428592	0.180567
617	0.312007	-0.355835	0.504024	0.160882
617	-0.64893	0.293798	0.532628	0.171106
618	1.21832	1.14381	0.527038	0.202942
618	2.86204	1.825	0.522176	0.17489
618.4	1.39465	1.81814	0.408607	0.148569
619	1.19772	0.639437	0.522493	0.139576
621.694	-0.67406	0.559457	0.539018	0.138645
622	1.15471	0.0712983	0.550061	0.131347
623	-0.266753	0.424038	0.567271	0.124625
623	0.384159	0.0219904	0.676644	0.127968
623	-0.051435	0.275705	0.604503	0.13629
623.5	0.49439	0.709081	0.412429	0.12336
624.65	1.68429	0.644478	0.274722	0.108368
625.4	-0.245244	0.291367	0.153502	0.132498
626	-0.564941	-0.0800074	0.196816	0.127373
626.6	0.570163	0.332296	0.122748	0.134536
627	0.991665	0.566007	0.155994	0.140878
629	0.136194	0.369596	0.176933	0.125028
629	-0.0190717	-0.184611	0.187527	0.117355
631	-0.670955	-0.436869	0.0737969	0.0624491
631	-0.620581	-0.438626	-0.081819	0.062435
631	-0.0243411	-0.20041	-0.107515	0.0603086
633.45	0.043691	0.08376	-0.148879	0.0602759
635	0.23193	0.324622	-0.229168	0.0851439
635	0.698245	0.345884	-0.344209	0.100052
638	0.107478	-0.135281	-0.227656	0.0417822
639	-1.21157	-0.58468	-0.280024	-0.0281584
640	-0.649951	-0.830732	-0.304146	-0.0609733
640.5	-0.630679	-0.822012	-0.247535	-0.0973561
642	-1.18541	-0.816751	-0.243289	-0.0478063
643	-0.634167	-0.851178	-0.223163	-0.0136266
644	-0.73396	0.172124	-0.265989	0.0107205
645	1.8845	0.115313	-0.328888	0.049275
646	-0.804601	0.0157083	-0.357638	0.0417028
646	-1.03277	-0.536266	-0.295056	0.0210532
648	0.228578	-0.254951	-0.253369	0.0238909
648.75	0.0393434	0.204501	-0.250578	0.0604942
649	0.345582	-0.00850782	-0.220354	0.0846084
649	-0.410449	-0.10337	-0.0826717	0.0557029
652.2	-0.245244	-0.326487	-0.0322784	0.0241796
653	-0.323769	-0.28062	-0.2515	0.0368357
654	-0.272847	-0.207087	-0.21688	0.0318096
656	-0.0246459	-0.295432	-0.153496	0.047003
658	-0.588804	-0.448502	-0.198035	0.0444736
658	-0.732056	0.0367367	-0.096946	0.0309049
658	1.43107	0.240318	0.0595349	0.028391
658	0.0219411	0.0163936	0.142156	0.0651768
661.97	-1.40383	-0.555727	0.29978	0.0838779
662	-0.285292	-0.590381	0.295219	0.0802939
663.26	-0.0820197	-0.268939	0.284419	0.139716
664	-0.439504	0.344718	0.406861	0.153455
665	1.55568	1.26966	0.539575	0.168214
665	2.6928	1.69245	0.623058	0.201363
668.09	0.828866	1.88026	0.478948	0.224476
668.321	2.11911	0.851932	0.449027	0.224065
671	-0.392184	0.430696	0.589663	0.165613
671	-0.434841	0.328319	0.592333	0.20531
672	1.81198	0.926348	0.598651	0.262917
674	1.4019	1.24469	0.578991	0.257216
674	0.520198	0.397173	0.43295	0.261175
675	-0.730583	-0.212423	0.248801	0.279161
676	-0.426884	-0.150583	0.319363	0.309215
676.9	0.705717	0.0111962	0.280742	0.32977
677.4	-0.245244	0.157739	0.303301	0.331021
678	0.0127455	-0.3223	0.429784	0.358942
680	-0.734401	-0.452197	0.306872	0.346406
681	-0.634934	-0.479589	0.215645	0.361545
682.8	-0.0694324	0.394307	0.201386	0.366349
684.03	1.88729	1.11922	0.277152	0.313629
684.15	1.53979	1.12443	0.255446	0.328552
686	-0.0538022	0.982803	0.158676	0.354298
688.4	1.46242	0.458971	0.240477	0.346195
688.532	-0.0317008	0.488071	0.343598	0.371122
689	0.0334973	0.102701	0.390691	0.387853
689	0.306306	0.248571	0.44752	0.334243
689	0.405908	-0.0134206	0.529148	0.278359
691	-0.752477	-0.364132	0.466127	0.235949
691.7	-0.745828	-0.172179	0.408788	0.205952
693	0.981767	0.598501	0.394544	0.226027
694.1	1.55956	0.837776	0.362624	0.245458
695	-0.0280038	0.583022	0.325483	0.240979
695	0.217506	0.448162	0.329414	0.189965
695.163	1.15498	0.771488	0.274601	0.191348
696	0.941975	0.925557	0.184788	0.194498
697	0.679713	0.451406	0.281183	0.186761
697	-0.267469	0.465286	0.314555	0.219416
698	0.983613	0.0424467	0.205774	0.214082
698	-0.588804	0.162419	0.171118	0.24126
699.25	0.0924485	-0.33741	0.193877	0.2856
700	-0.515876	-0.454908	0.122258	0.294259
700	-0.941297	-0.254572	0.0571282	0.276758
701	0.693456	-0.164362	-0.077644	0.211868
701.2	-0.245244	-0.0672466	-0.0716727	0.232582
702	-0.649951	0.048174	-0.0197647	0.229778
703.06	1.03972	0.234382	-0.0560332	0.226665
704	0.31338	0.16544	0.0905803	0.284435
707	-0.856776	-0.121786	0.024837	0.273844
708	0.178038	-0.586116	0.0980561	0.253952
710	-1.07961	-0.044096	0.121556	0.27667
711	0.769282	0.0669419	0.0236538	0.319963
712	0.511152	0.57334	0.185016	0.376437
714	0.439585	0.853712	0.195996	0.363097
715	1.6104	0.385427	0.209063	0.350211
716	-0.893702	0.433036	0.272231	0.345983
717	0.582412	-0.300031	0.313	0.323269
717	-0.588804	-0.260488	0.243997	0.324585
720	-0.775073	0.270437	0.247119	0.286182
720.27	2.17519	0.304957	0.360631	0.28041
722	-0.485243	0.975221	0.314556	0.280904
722	1.23572	0.670458	0.373404	0.286053
722	1.2609	0.750458	0.43724	0.329742
723.8	-0.245244	0.052883	0.46728	0.308643
724.5	-0.857007	-0.711675	0.389199	0.307022
725	-1.03277	0.194058	0.523666	0.366407
726.96	2.47195	0.419735	0.655052	0.331344
730	-0.179974	1.20476	0.629739	0.35121
731	1.32231	1.23676	0.687519	0.375773
733	2.56794	1.14905	0.670451	0.368165
734	-0.443098	0.512013	0.57184	0.338486
734	-0.588804	0.132098	0.53455	0.404711
735.3	1.4282	0.678369	0.67263	0.391268
736	1.19571	1.47314	0.68907	0.400816
736.62	1.7955	1.12422	0.552272	0.404092
739	0.381453	1.05222	0.547921	0.369449
739.5	0.979694	0.380963	0.540789	0.35423
740	-0.218258	-0.0143883	0.461406	0.372393
740	-0.804601	0.0637764	0.433812	0.440658
741.536	1.21419	-0.125525	0.433812	0.406791
743.7	-0.786163	0.282669	0.454	0.454848
744	0.419982	-0.203808	0.315327	0.486858
745.3	-0.245244	0.463355	0.238873	0.425436
746.4	1.21533	0.782428	0.243805	0.424571
748	1.3772	0.578507	0.224981	0.412415
749.75	-0.857007	-0.0228701	0.171386	0.365351
751	-0.588804	0.0950705	0.366582	0.387787
755	1.73102	0.0859447	0.257178	0.421528
756	-0.884384	0.498444	0.266258	0.437939
756	0.648695	0.0732439	0.299373	0.392059
758	0.455421	0.600488	0.24587	0.395956
759	0.697348	0.0435274	0.148498	0.350747
759	-1.02219	0.599501	0.218533	0.332203
759.94	2.12334	0.224756	0.420882	0.334828
763	-0.426884	0.348835	0.397362	0.330032
764	-0.649951	-0.0533775	0.386876	0.292845
764	0.916703	-0.260348	0.490196	0.254106
765	-1.0478	-0.125446	0.407696	0.185177
766	-0.245244	0.378227	0.342391	0.178855
767	2.42772	1.45357	0.341814	0.134517
768	2.17824	1.22145	0.352826	0.139806
768	-0.941604	0.936788	0.262229	0.209108
768.633	1.57373	0.432513	0.334777	0.260856
769	0.665412	0.550114	0.35849	0.265772
769	-0.588804	-0.149184	0.324532	0.27269
770	-0.524159	-0.141423	0.394077	0.319837
773	0.688695	-0.230824	0.362953	0.308643
775	-0.857007	0.198692	0.316671	0.311725
776	0.764388	0.189574	0.149789	0.334063
776.28	0.661339	0.377155	0.158923	0.385261
777	-0.294263	0.258139	0.0376575	0.33393
777	0.407339	0.0361523	-0.0432065	0.334539
779	-0.00461978	-0.103131	-0.0910387	0.368857
780	-0.712113	0.338918	-0.0496301	0.339317
781.2	1.73349	0.232129	-0.163246	0.322153
782	-0.324989	0.201299	-0.104793	0.342668
783	-0.804601	-0.458278	-0.00148731	0.314068
786	-0.245244	-0.532464	0.190613	0.318104
787	-0.547548	-0.699693	0.172568	0.346976
787	-1.30629	-0.585622	0.194166	0.326526
788	0.09697	-0.741618	0.319565	0.390076
788	-1.01554	-0.299597	0.414479	0.416834
788.145	0.0197769	0.439406	0.399971	0.343862
790	2.31398	1.95887	0.431518	0.334833
790.7	3.54285	1.76396	0.599499	0.446582
794	-0.564941	1.2364	0.577257	0.419513
795.2	0.731304	0.68091	0.556626	0.382229
796.2	1.87637	1.10642	0.789913	0.449794
797	0.711604	1.36794	0.72519	0.439444
797.4	1.51586	0.791893	0.787892	0.43757
797.6	0.14821	1.1264	0.779972	0.508316
798	1.71512	0.42815	0.681461	0.485879
798	-0.578882	0.0930777	0.428922	0.452138
800.25	-0.857007	0.252376	0.509869	0.514155
801	2.19302	0.154045	0.460878	0.487223
801	-0.873876	0.414709	0.456585	0.505933
802	-0.0750147	-0.349302	0.473068	0.519065
804.48	-0.0990142	0.220763	0.314944	0.457436
805.367	0.836316	0.164019	0.423191	0.455081
805.7	-0.245244	0.413445	0.581325	0.514685
807	0.649263	0.133489	0.643624	0.564109
808	-0.00355196	0.819224	0.633268	0.591932
809	1.81196	0.922424	0.650508	0.609959
809	0.958863	0.638276	0.642772	0.657611
810	-0.855995	0.624924	0.688064	0.712161
810	1.7719	1.66768	0.849768	0.726203
814.75	4.08713	2.07155	0.777664	0.684222
815.56	0.355608	1.14346	0.73688	0.596311
817	-1.01235	0.598291	0.860028	0.636482
818	2.45162	0.149783	0.806624	0.637766
819	-0.989914	0.688693	0.741651	0.590619
822	0.604375	0.646999	0.669647	0.562086
825	2.32654	0.895222	0.657393	0.547904
825.1	-0.245244	0.408095	0.510534	0.577116
825.5	-0.857007	0.464744	0.363232	0.556058
825.62	2.49648	0.278292	0.471445	0.57034
826	-0.804601	0.843079	0.585902	0.596172
826	0.837354	-0.0294809	0.389455	0.555752
826	-0.121196	-0.10788	0.604872	0.593841
828	-1.0398	-0.530658	0.660526	0.586022
828	-0.43098	0.135609	0.54887	0.620274
829.8	1.8776	1.14181	0.59354	0.591922
832	1.9788	1.5203	0.623133	0.620156
832	0.704508	0.729403	0.53955	0.621208
835	-0.495095	0.816918	0.645795	0.637631
838	2.24134	1.06181	0.573622	0.608028
839	1.43919	1.44407	0.543543	0.608877
840.3	0.651689	0.838566	0.671374	0.707522
842	0.424816	0.22113	0.797622	0.664213
842.102	-0.413115	0.418144	0.723618	0.622572
843	1.24273	0.539565	0.595952	0.628857
844	0.789081	0.595522	0.569348	0.645904
844.5	-0.245244	-0.00951395	0.627293	0.591487
845	-0.572379	0.0200125	0.533879	0.628117
845	0.87766	0.589341	0.409474	0.616759
846	1.46274	1.03598	0.462183	0.576225
847	0.767551	0.764698	0.404562	0.584475
848	0.0637995	0.378931	0.500454	0.621204
848.7	0.305444	0.247777	0.464048	0.549459
849	0.374088	0.506554	0.460474	0.615197
850	0.840129	0.262444	0.508811	0.603002
850	-0.426884	0.618524	0.613442	0.590553
850.75	1.44233	0.191979	0.7938	0.700497
851	-0.439504	0.676029	0.684483	0.757517
852	1.02527	0.427469	0.780864	0.724813
853	0.696645	0.819129	0.819174	0.673098
854	0.735475	0.637311	0.782461	0.651992
855	0.479812	0.737454	0.757713	0.688488
857	0.997076	1.68664	0.7456	0.624237
857	3.58304	1.4677	0.780277	0.626266
859	-0.177022	1.8731	0.717623	0.59086
860	2.21327	0.891566	0.755321	0.571116
864	0.638449	0.868825	0.740025	0.559148
864.1	-0.245244	0.132023	0.644778	0.552694
869	0.00286314	0.138684	0.739323	0.549336
869	0.658434	0.251524	0.726573	0.600789
872.34	0.0932746	0.418071	0.614675	0.603737
872.39	0.502504	0.240586	0.636317	0.571149
876	0.125979	0.474767	0.790447	0.533196
876.137	0.795818	0.0632471	0.669956	0.510689
878	-0.732056	0.739136	0.604167	0.500447
878.5	2.15365	0.57005	0.604167	0.475779
878.837	0.288559	0.586941	0.680458	0.481756
879	-0.681384	1.17161	0.593232	0.450533
880	3.90766	1.78707	0.689047	0.477843
882	2.13493	2.1495	0.592773	0.463231
883	0.405908	0.730817	0.553463	0.46952
884	-0.348389	-0.0625748	0.436966	0.487138
884.1	-0.245244	0.184532	0.549255	0.478209
886	1.14723	0.0840111	0.448212	0.447445
887	-0.649951	0.675927	0.566981	0.436652
887.964	1.5305	-0.0203509	0.583093	0.450299
888	-0.941604	0.0417427	0.283329	0.355766
890.4	-0.46367	-0.785641	0.124657	0.351378
890.9	-0.95165	-0.154348	0.0812472	0.285959
895	0.952277	0.212879	0.0779989	0.265703
895	0.638009	1.22013	0.0407084	0.265703
895	2.0701	0.756131	0.00709834	0.309073
898.7	-0.439714	0.347194	0.0127657	0.329582
899	-0.588804	-0.424552	-0.0357971	0.31419
900	-0.245139	-0.359729	0.0792954	0.293537
904.7	-0.245244	-0.295832	0.0997759	0.284267
907	-0.397113	-0.482319	0.284423	0.291226
913	-0.804601	-0.186212	0.240595	0.348157
913	0.643077	-0.242155	0.154799	0.334209
913	-0.564941	0.293399	0.0164027	0.307874
915.571	0.802061	0.340635	0.153129	0.312232
916	0.784783	0.476794	0.147653	0.222649
917	-0.156463	0.815457	0.13903	0.17218
918	1.81805	0.652151	0.106674	0.162727
918.3	0.294863	0.487995	0.114942	0.145962
920	-0.64893	-0.119971	0.152233	0.128593
921	-0.00584726	0.318803	0.239662	0.113041
921.08	1.61119	0.311461	0.382748	0.137678
922	-0.670955	0.188583	0.289319	0.0982171
922.821	-0.374482	-0.592007	0.208541	0.104698
925	-0.730583	-0.459385	0.199562	0.101918
925	-0.273088	-0.416305	0.15229	0.110201
926	-0.245244	0.478728	0.254622	0.066472
927.4	1.95452	1.09687	0.399615	0.053469
929.36	1.58135	0.978831	0.340237	0.0178764
932	-0.599374	0.18503	0.200475	0.0132439
937	-0.426884	-0.439137	0.236965	0.014722
937	-0.291154	0.130313	0.252854	0.00228954
940.21	1.10898	0.882553	0.300259	-0.00849576
941.5	1.82983	1.48826	0.244946	0.0125401
942	1.52597	0.819764	0.192839	0.00788695
942	-0.896512	0.0480711	0.0923623	-0.0118535
943	-0.485243	-0.501787	0.0175207	0.0262007
944	-0.123607	-0.248335	0.0411294	0.017859
944	-0.136153	-0.0930888	0.0262582	-0.00557804
945	-0.0195061	-0.41948	0.00641492	-0.0135611
947	-1.10278	-0.71638	-0.106109	-0.0593499
947	-1.02685	-0.560753	-0.295801	-0.0725589
948	0.447372	-0.0402522	-0.394007	-0.034925
948	0.458724	0.220284	-0.303011	-0.00686393
948.4	-0.245244	-0.14549	-0.313873	0.00278515
949	-0.649951	-0.494666	-0.340452	0.018834
950	-0.588804	-0.605879	-0.385015	0.0324866
951	-0.578882	-0.727741	-0.43242	0.0324018
951	-1.01554	-0.513849	-0.322268	0.0303047
961	0.052873	-0.164744	-0.32141	0.0128952
961.179	0.468434	-0.0422906	-0.367585	0.00221962
964	-0.648179	-0.23401	-0.321667	-0.055872
964	-0.522286	-0.658355	-0.276871	0.00287415
967	-0.804601	-0.685823	-0.251533	0.0160239
969	-0.730583	-0.328561	-0.24666	0.0524244
969.643	0.5495	-0.398358	-0.224231	0.0376897
971	-1.01399	-0.236579	-0.176498	-0.00951244
971.9	-0.245244	-0.0372456	-0.110383	0.0233965
972	1.1475	0.44298	-0.0578183	0.0289523
972	0.426685	0.434767	0.121753	0.0613086
974	-0.269884	-0.119633	0.159989	0.0756941
975	-0.5157	-0.342677	0.229621	0.0708121
976	-0.242447	-0.352563	0.229366	0.0614841
976.4	-0.29954	0.167536	0.168236	0.0784251
977.6	1.0446	0.667319	0.167257	0.0863339
979	1.2569	1.44896	0.281881	0.0585201
979	2.0454	1.11785	0.13653	0.0339056
980	0.0512445	0.778841	0.244364	0.0339056
980	0.239884	-0.147758	0.273347	0.0666517
982	-0.734401	-0.287324	0.397518	0.0605665
982.849	-0.367455	-0.710176	0.443409	0.060346
984	-1.02867	0.0259962	0.443761	0.0825138
984.2	1.47411	-0.195777	0.574579	0.0788732
984.6	-1.03277	0.828514	0.447686	0.0803862
985.366	2.0442	0.392095	0.376045	0.116417
986.2	0.164856	1.18531	0.407545	0.12214
989.041	1.34687	0.652547	0.36783	0.162695
989.14	0.445918	0.499507	0.387506	0.164486
990	-0.294263	1.05284	0.389307	0.155036
990	3.00687	0.688702	0.413155	0.214431
992	-0.646503	1.11039	0.261264	0.203729
992	0.97079	0.282676	0.286853	0.228315
993	0.523741	0.379562	0.134224	0.242916
993	-0.355844	-0.0904562	0.178141	0.326098
993.4	-0.439265	-0.378515	0.0308413	0.332108
994	-0.340435	-0.483552	-0.0381402	0.314928
995	-0.670955	-0.605213	-0.0197219	0.329988
995	-0.80425	-0.708045	-0.227577	0.284278
996	-0.64893	-0.566141	-0.148709	0.265886
996.7	-0.245244	-0.0235175	-0.148549	0.303849
998	0.823622	-0.0947526	-0.201113	0.297516
999	-0.862635	-0.209273	-0.109367	0.327188
1001	-0.588804	-0.489809	-0.123413	0.343445
1005	-0.0179884	-0.239249	-0.0924343	0.339056
1008	-0.110953	0.13586	0.0628819	0.3964
1008	0.53652	0.466252	0.0680419	0.390663
1008.07	0.973189	0.414994	0.261562	0.407122
1009	-0.264728	0.576271	0.35016	0.351928
1010	1.02035	0.0352244	0.526805	0.328342
1011	-0.649951	0.164881	0.567965	0.286177
1013	0.124242	0.377693	0.539516	0.282125
1013.49	1.65879	0.35206	0.565924	0.266674
1014	-0.72685	1.06194	0.50583	0.209846
1016	2.25388	0.870247	0.49868	0.214726
1016.46	1.08371	2.2703	0.684051	0.188001
1019.8	3.47331	1.43726	0.686116	0.210059
1022.8	-0.245244	0.737508	0.723102	0.205247
1025	-1.01554	-0.294216	0.766241	0.198773
1025.3	0.378136	-0.549919	0.720296	0.200888
1026	-1.01235	-0.0683207	0.713163	0.188226
1027.76	0.429257	1.05689	0.842682	0.200566
1029	3.75376	1.31642	0.672949	0.21286
1029.1	-0.233747	1.69838	0.571401	0.234655
1032	1.57514	0.446177	0.28008	0.203268
1033	-0.00286355	0.335779	0.259724	0.209266
1033	-0.564941	0.327998	0.345	0.202931
1034.39	1.5518	0.734263	0.253819	0.223629
1036	1.21593	0.825203	0.351283	0.234258
1038	-0.292121	0.161435	0.294207	0.206016
1039	-0.439504	-0.542712	0.0285016	0.185878
1039	-0.896512	-0.628866	0.145173	0.172716
1040.3	-0.550583	-0.394496	0.00200481	0.125396
1041	0.263607	-0.42552	-0.0465098	0.128192
1042	-0.989583	-0.0921235	-0.0251967	0.15977
1042.13	0.449605	-0.322287	-0.211367	0.101422
1045	-0.426884	-0.0696998	-0.309025	0.127126
1046	-0.231821	0.285872	-0.295932	0.0561157
1048	1.51632	0.237374	-0.217596	0.0355454
1049	-0.572379	0.0711197	-0.197082	-0.0560599
1050	-0.730583	-0.516069	-0.199891	-0.0315689
1050.1	-0.245244	-0.738862	-0.275724	-0.0150324
1051.4	-1.24076	-0.578312	-0.148856	-0.0317396
1052	-0.248935	-0.528476	-0.154338	0.0077831
1052	-0.0957341	0.130292	-0.17484	-0.0242527
1052	0.735545	0.0170023	-0.15492	-0.113119
1052	-0.588804	-0.148661	-0.313142	-0.115168
1052	-0.592725	-0.685135	-0.348918	-0.158119
1058	-0.873876	-0.184389	-0.335156	-0.153286
1059	0.913435	0.135641	-0.21579	-0.156544
1061	0.367365	0.182133	-0.197531	-0.19784
1062	-0.734401	-0.10002	-0.152278	-0.225371
1062.51	0.0669779	-0.508143	-0.208669	-0.228694
1063.29	-0.857007	-0.633016	-0.247169	-0.169987
1063.8	-1.10902	-0.830062	-0.251177	-0.150193
1064	-0.524159	-0.0293116	-0.154539	-0.109939
1065	1.54524	0.0180716	-0.114374	-0.0955872
1065	-0.966869	0.336077	-0.200182	-0.0871617
1068	0.429856	-0.492872	-0.173595	-0.0955074
1069	-0.941604	-0.117898	-0.192125	-0.10219
1070	0.158053	-0.477494	-0.21294	-0.0563504
1072	-0.64893	0.121991	-0.177536	-0.107926
1073	0.856851	-0.0211589	-0.127444	-0.103634
1073.5	-0.271398	0.0705884	-0.0781925	-0.0772333
1075	-0.373688	0.0403601	-0.228646	-0.054867
1076.3	0.766166	-0.206626	-0.184623	-0.0498621
1078	-1.01235	-0.163811	-0.214809	-0.0568845
1078.6	-0.245244	-0.527847	-0.18148	-0.0823295
1079	-0.325942	-0.309607	-0.0451967	-0.0912655
1079.7	-0.357633	-0.156323	-0.00231901	0.00125493
1081	0.214606	-0.284863	0.0246122	-0.0105842
1085.2	-0.711562	-0.267824	0.103336	0.0254888
1087	-0.306516	-0.347005	0.0875527	-0.00249518
1087	-0.0229366	-0.257043	0.0414114	-0.012844
1087	-0.441677	0.579231	0.0603951	-0.0155685
1088	2.20231	0.584955	0.198809	-0.0235961
1089	-0.00576452	1.15245	0.166898	0.0307224
1093.02	1.26082	0.721504	0.16546	0.0472012
1095	0.909457	0.519947	0.181649	0.0605358
1096	-0.610436	0.124356	0.279835	-0.00460499
1097	0.0740468	-0.42133	0.232567	0.014521
1098	-0.7276	0.392469	0.196433	-0.00931563
1098.78	1.83096	0.0995863	0.143161	0.023266
1099	-0.804601	0.21572	0.0185691	0.0127746
1102	-0.379198	-0.242123	0.257261	0.0144968
1102	0.457429	0.279823	0.0981742	0.0280134
1103	0.761238	0.0677099	0.0875043	0.0213249
1103	-1.01554	-0.27308	0.105144	0.0352619
1105	-0.564941	-0.940412	0.0936519	0.0248406
1105	-1.24076	-0.490759	0.0850248	0.057505
1107.61	0.333423	0.889094	-0.0566567	0.0883269
1108.3	3.57462	0.927518	0.102805	0.0901202
1109	-1.12548	1.06618	0.103587	0.120707
1109	0.749409	-0.24064	0.0781513	0.101028
1109	-0.345845	0.101745	-0.065004	0.125687
1110	-0.0983302	-0.433727	-0.00438143	0.147979
1110.11	-0.857007	-0.416533	-0.00957156	0.164148
1115	-0.294263	0.145352	0.108117	0.148952
1115	1.58732	0.308531	0.0649514	0.151374
1115	-0.36747	0.431916	-0.211452	0.18406
1116	0.0758949	-0.559222	-0.0387463	0.171862
1118	-1.38609	-0.472132	-0.126865	0.180743
1119	-0.106199	-0.711694	-0.0869108	0.184822
1121.8	-0.642793	-0.0748079	-0.0605416	0.189176
1124	0.524568	-0.144095	0.0270952	0.192261
1125	-0.31406	-0.120307	0.122829	0.196396
1126	-0.571429	0.193202	0.000657593	0.195232
1128.1	1.4651	0.107096	0.0930741	0.207668
1129	-0.572379	0.382064	0.0432841	0.212716
1129	0.253475	-0.00723211	0.162228	0.196734
1130	0.297207	0.336076	0.215751	0.230883
1135	0.457547	0.632165	0.305581	0.240648
1135.98	1.14174	0.451348	0.195577	0.259023
1139.2	-0.245244	0.638425	0.370601	0.299503
1140	1.01878	0.0341929	0.506369	0.217075
1141	-0.670955	0.248632	0.456157	0.227782
1144	0.398073	0.141254	0.58159	0.262178
1144	0.696645	0.599789	0.536233	0.251983
1146	0.704649	0.0919363	0.534419	0.319357
1146.3	-1.12548	0.630155	0.464662	0.318829
1148	2.3113	0.883637	0.523017	0.319336
1149.4	1.4651	1.4961	0.482233	0.288674
1149.43	0.711913	1.16204	0.426344	0.292728
1152	1.30911	0.531381	0.516712	0.305375
1152	-0.426884	0.384077	0.492977	0.34853
1153	0.27	-0.248563	0.481281	0.34544
1154	-0.588804	0.566085	0.425936	0.350804
1156.1	2.01706	0.190416	0.473376	0.353187
1156.93	-0.857007	0.446832	0.462958	0.402928
1157	0.180443	0.00266636	0.356308	0.401183
1157.5	0.684562	0.302352	0.265934	0.385265
1158.14	0.0420498	0.415938	0.331808	0.474116
1159	0.521203	0.145912	0.306627	0.443472
1159	-0.125518	-0.00606703	0.484193	0.465988
1161	-0.413886	0.53854	0.46473	0.445037
1162	2.15502	0.535498	0.312164	0.429317
1163	-0.134644	0.458894	0.383133	0.466576
1163	-0.643697	0.506292	0.358767	0.423012
1164	2.29722	0.282973	0.35613	0.458604
1165	-0.804601	1.47537	0.390385	0.454721
1166	2.93349	0.416049	0.339289	0.440428
1167	-0.880743	0.593769	0.320894	0.42093
1168	-0.271439	-0.314884	0.390606	0.429706
1168	0.20753	-0.0829858	0.375225	0.362023
1169	-0.185048	0.222496	0.340871	0.320378
1169.6	0.645007	0.338615	0.433703	0.311276
1171.3	0.555887	0.31855	0.50895	0.271579
1171.3	-0.245244	-0.0302679	0.487558	0.29029
1178	-0.401446	-0.00496296	0.379353	0.271735
1180.82	0.631802	0.71822	0.40572	0.304118
1181	1.9243	0.635385	0.452772	0.268801
1182	-0.649951	0.674377	0.534363	0.282395
1182	0.74878	1.17492	0.483926	0.265301
1182	3.42592	1.01641	0.502969	0.240821
1182.4	-1.12548	1.20362	0.480801	0.224379
1183	1.31043	-0.100101	0.500716	0.221421
1186	-0.485243	0.41984	0.515961	0.279109
1186	0.434337	0.460165	0.425135	0.28828
1187	1.4314	0.308044	0.247888	0.227671
1189	-0.941604	0.473484	0.263954	0.242708
1189.2	0.930658	0.0708047	0.23419	0.268465
1191	0.223361	0.4025	-0.0260194	0.192405
1191.2	0.0534813	0.0346883	0.0766844	0.177836
1192	-0.172777	-0.283293	-0.0483401	0.128002
1193	-0.730583	-0.54592	0.0419049	0.13313
1193	-0.734401	-0.624651	0.0414666	0.154704
1194	-0.408968	-0.280346	-0.0703097	0.165723
1195.8	0.30233	-0.19462	-0.0467897	0.155415
1197	-0.477223	0.0800598	-0.136635	0.130985
1197.2	0.415072	-0.209031	-0.19805	0.130032
1201	-0.564941	0.23952	-0.175743	0.159568
1203.75	0.868431	0.243751	0.000472512	0.260974
1204	0.427763	0.350317	0.0490993	0.272699
1204.4	-0.245244	-0.135428	0.0599008	0.279156
1205	-0.588804	-0.417026	0.123299	0.365167
1208.8	-0.417029	-0.567895	0.137502	0.338394
1209.45	-0.697851	-0.242265	0.0942843	0.252963
1213	0.388084	0.720228	-0.0307326	0.298324
1214	2.47045	0.952452	0.052992	0.251324
1215	-0.00118058	0.632297	-0.0482335	0.315454
1216	-0.572379	-0.0105173	-0.0301262	0.300353
1216	0.542007	0.161666	0.0331157	0.434525
1216	0.515369	-0.0227028	0.0291073	0.465102
1217.5	-1.12548	-0.690099	0.0266224	0.441141
1218	-1.46018	-0.631579	0.107345	0.466457
1219	0.690928	-0.473068	0.153729	0.452184
1219	-0.649951	0.246783	0.266489	0.488273
1220.3	0.699372	0.250935	0.343864	0.496282
1222	0.703385	0.251275	0.52968	0.581152
1224	-0.64893	-0.133283	0.708249	0.579301
1224	-0.454303	-0.19675	0.64349	0.607599
1224	0.512982	0.380846	0.690623	0.63121
1225	1.08386	1.91956	0.849022	0.594414
1225	4.16184	2.13505	0.74932	0.581957
1225	1.15944	2.51205	0.952692	0.533964
1225	2.21487	2.19828	0.889717	0.560075
1226	3.22054	1.6598	1.34077	0.560736
1229	-0.456022	0.78201	1.41299	0.610024
1229.2	-0.418485	0.0137628	1.43343	0.636163
1230	0.915795	-0.10243	1.49008	0.667187
1231	-0.804601	0.837275	1.37857	0.634313
1234	2.40063	0.450262	1.19786	0.598233
1238.7	-0.245244	3.20819	1.09588	0.580194
1239	7.46918	2.55276	1.15387	0.583427
1240	0.434337	2.5853	0.906354	0.572738
1242	-0.147605	0.549781	1.0418	0.570598
1242.81	1.36261	0.208734	1.10872	0.57848
1243	-0.588804	0.741676	0.964953	0.599518
1244	1.45122	0.164077	0.943561	0.628256
1244	-0.370184	1.38859	0.697434	0.633364
1245.9	3.08473	0.740765	0.820633	0.605268
1249	-0.492255	1.3894	0.308323	0.638636
1249.5	1.57573	0.55626	0.387976	0.637319
1250.57	0.585302	0.306759	0.448431	0.680607
1251	-1.24076	-0.593647	0.40414	0.663758
1252.1	-1.12548	-1.21917	0.370643	0.646517
1252.4	-1.29127	-0.271339	0.330351	0.616623
1252.8	1.60274	0.0319975	0.300835	0.550595
1253.6	-0.215476	1.00547	0.066727	0.521707
1254.04	1.62914	0.724292	0.10361	0.420641
1255	0.759212	1.02887	0.0264995	0.436143
1256	0.698245	0.12207	-0.0639076	0.447496
1256.86	-1.09125	0.151278	-0.0154216	0.478996
1257	0.846837	-0.352446	0.191887	0.502886
1260	-0.812927	-0.130991	0.249965	0.468465
1260	-0.426884	-0.39294	0.105453	0.552398
1261.37	0.0609908	0.0177277	0.266815	0.41427
1262	0.419076	-0.0969126	0.110992	0.388383
1264.82	-0.770805	-0.288399	0.159956	0.359727
1268	-0.513468	0.233292	0.0970572	0.315003
1269	1.98415	0.350191	0.190342	0.34827
1269	-0.42011	0.333033	0.32166	0.2997
1273	-0.564941	0.406636	0.255068	0.299866
1274	2.20496	0.310603	0.344521	0.242116
1274	-0.708209	0.996811	0.251959	0.238635
1274	1.49368	0.180076	0.240125	0.187741
1274	-0.245244	0.518818	0.297672	0.175946
1275.4	0.308016	0.959793	0.487458	0.219654
1276.6	2.81661	0.437607	0.373208	0.254643
1277.6	-1.8118	0.639904	0.457997	0.273265
1281.9	0.914909	-0.741441	0.731107	0.223584
1282	-1.32743	-0.0569878	0.667673	0.263364
1282.92	0.241557	-0.331157	0.666182	0.27314
1285	0.0924017	0.889092	0.470793	0.240412
1286	2.33332	0.898711	0.443812	0.267919
1286	0.270413	1.15181	0.483825	0.306143
1286	0.851713	1.55128	0.247091	0.301014
1286	3.53172	1.87896	0.343694	0.320777
1286.5	1.25345	1.35153	0.315101	0.320603
1287	-0.730583	-0.304762	0.360335	0.308902
1289	-1.43715	-0.939229	0.296597	0.294139
1292	-0.649951	-0.392968	0.294075	0.298548
1293	0.908202	-0.158717	0.186927	0.303928
1295	-0.734401	-0.0629856	0.198832	0.329665
1297.39	-0.362758	-0.203713	0.111833	0.343172
1298	0.48602	-0.175223	-0.165807	0.343459
1300	-0.64893	-0.29247	-0.144397	0.274026
1301	-0.7145	-0.43629	0.0422456	0.345584
1302	0.0545587	0.0220553	0.0904878	0.296081
1302	0.726107	0.409883	0.262887	0.294991
1303	0.448983	0.240607	0.244263	0.302571
1303	-0.453268	-0.212389	0.334291	0.250369
1304	-0.632882	0.162818	0.363569	0.293994
1304	1.5746	1.00359	0.302189	0.298188
1305	2.06905	0.976712	0.314411	0.335652
1305	-0.71352	1.09719	0.345694	0.392012
1307.9	1.93603	0.617117	0.303899	0.394478
1308	0.628842	1.0603	0.237398	0.37522
1308	0.61603	0.440428	0.416954	0.358244
1308	0.0764131	0.0859168	0.459686	0.352787
1308.55	-0.434692	-0.274626	0.465077	0.305963
1309	-0.465598	-0.381845	0.298801	0.263665
1310.4	-0.245244	-0.42774	0.328323	0.26359
1311	-0.572379	-0.363007	0.326961	0.313846
1311.2	-0.271398	0.766183	0.178275	0.29506
1312	3.14233	1.01955	0.179627	0.279403
1312	0.18771	0.926003	0.169726	0.290472
1315	-0.552027	-0.42795	0.17472	0.330536
1315.3	-0.919533	0.346777	0.277275	0.348381
1316	2.51189	0.286135	0.33221	0.354614
1316	-0.733954	0.494558	0.533744	0.348503
1318	-0.294263	-0.126363	0.585461	0.362374
1320	0.649126	0.274125	0.701336	0.35948
1321	0.467511	0.422653	0.458947	0.333267
1321.1	0.151321	0.574155	0.486843	0.320806
1322	1.10363	0.537793	0.618619	0.321471
1323	0.358425	1.41327	0.636591	0.321383
1323.7	2.77777	1.11319	0.420201	0.26285
1324	0.203377	1.48262	0.524088	0.312783
1325	1.46673	0.392198	0.444018	0.254791
1326	-0.493509	0.526455	0.41432	0.235366
1327	0.606148	0.51242	0.367398	0.242033
1328	1.42462	0.460272	0.453318	0.269546
1329	-0.649951	0.01357	0.465679	0.280918
1330	-0.73396	-0.186519	0.417221	0.310023
1333	0.824355	-0.468309	0.166071	0.30957
1335	-1.49532	-0.155767	0.197762	0.310641
1339	0.203667	-0.509328	0.139705	0.301762
1339	-0.236326	0.469157	0.1239	0.267027
1339.7	1.44013	0.830946	0.0158904	0.270431
1341.69	1.28903	0.786908	-0.119282	0.284346
1342	-0.36844	-0.022963	0.0287569	0.288963
1342.4	-0.989483	-0.226394	0.0400248	0.2273
1344	0.678741	0.0950421	0.0872995	0.259168
1344.21	0.595868	0.181342	0.142079	0.273913
1345	-0.730583	-0.382902	0.112152	0.250002
1345	-1.01399	-0.782515	0.188975	0.22742
1345	-0.60297	-0.0154417	0.180599	0.228864
1345	1.57064	0.134242	0.0998009	0.204393
1345	-0.564941	0.84639	0.180639	0.256686
1347	1.53348	0.0983019	0.228894	0.211358
1347	-0.673628	0.204867	0.148701	0.214401
1347.9	-0.245244	-0.000949898	0.0642458	0.177382
1353	0.916023	0.661757	0.218235	0.203548
1355	1.31449	0.769191	0.308561	0.186195
1355.5	0.0770576	0.745227	0.353702	0.167011
1356.3	0.84413	0.21851	0.20154	0.17816
1356.7	-0.265656	0.0181048	0.221673	0.204131
1358	-0.524159	-0.486924	0.166115	0.290671
1359	-0.670955	0.128048	0.235643	0.347646
1361	1.57926	0.416401	0.223534	0.365758
1362	0.340899	0.664766	0.125886	0.388105
1364	0.0741407	-0.0989202	0.0526756	0.374425
1364.29	-0.7118	-0.300199	0.0476989	0.369257
1364.3	-0.262938	-0.091545	0.172197	0.497161
1365	0.700103	0.268819	0.239109	0.509671
1366	0.369291	0.21417	0.296741	0.478228
1368	-0.426884	-0.202093	0.328196	0.50482
1368	-0.548687	-0.253079	0.26851	0.500137
1369	0.216333	-0.109982	0.234133	0.533319
1369	0.00240797	0.976783	0.266612	0.521708
1371.3	2.71161	1.15068	0.304185	0.48697
1371.5	0.738012	1.26332	0.350694	0.497325
1373	0.340326	0.293069	0.618599	0.474745
1373	-0.199132	0.275052	0.665215	0.479405
1375	0.683963	0.103361	0.761588	0.543016
1375.43	-0.174749	0.356848	0.849453	0.519395
1376	0.56133	0.0794555	0.890001	0.470764
1376.9	-0.148215	0.282608	0.960271	0.454609
1378	0.434709	1.66839	1.13865	0.420892
1379	4.71867	2.07397	1.06101	0.416422
1382.39	1.06852	2.26864	0.989241	0.410957
1384.86	1.01872	0.952176	1.12202	0.453031
1385	0.769282	0.87085	1.01367	0.405217
1386	0.824545	0.883431	1.05726	0.405667
1386.1	1.05647	2.42275	0.944808	0.386139
1386.3	5.38725	2.00573	0.955185	0.39219
1387.4	-0.426522	1.40816	0.919607	0.398236
1390	-0.736234	0.209923	0.639522	0.367975
1391.04	1.79252	0.0383313	0.537356	0.406074
1392	-0.941297	0.443469	0.643926	0.409874
1392	0.479179	-0.529201	0.582845	0.431258
1392.4	-1.12548	-0.212956	0.469617	0.408499
1394	0.00743657	-0.405672	0.355856	0.4025
1395.2	-0.0989663	0.141959	-0.0481678	0.341285
1396	0.517406	-0.0151734	-0.0508556	0.31448
1396.4	-0.46396	0.890238	-0.053111	0.285653
1398	2.61727	0.66879	-0.0911212	0.273037
1401	-0.146938	0.532151	-0.0665267	0.284404
1401	-0.873876	-0.556922	-0.0743945	0.282837
1402	-0.649951	-0.73231	-0.0530023	0.245383
1403.5	-0.673103	-0.596631	-0.0827983	0.247069
1408	-0.466838	-0.636669	-0.0755939	0.223963
1409	-0.770066	-0.00484419	-0.154195	0.102869
1409	1.22237	-0.0400244	0.015652	0.107994
1412	-0.572379	0.337051	-0.175893	0.0603451
1413	0.361162	-0.338606	-0.138525	0.0306168
1413	-0.804601	-0.294314	-0.13412	0.0511429
1413	-0.439504	-0.411669	-0.108626	0.0127558
1413	0.00909909	-0.364004	-0.0666237	-0.121672
1413	-0.661608	0.477078	-0.0667172	-0.126198
1414	2.08374	0.388742	-0.0791719	-0.110477
1415	-0.25591	0.747138	-0.211786	-0.171803
1416	0.413582	-0.216709	-0.0939294	-0.140647
1416.1	-0.807797	-0.220585	-0.134356	-0.13491
1418	-0.267538	-0.372802	-0.155656	-0.131993
1420.6	-0.043071	-0.259617	-0.13118	-0.126522
1421	-0.468241	-0.489399	-0.172123	-0.136877
1421.9	-0.956886	-0.730655	-0.176721	-0.139065
1424	-0.766839	-0.176085	-0.229026	-0.139538
1425	1.19547	0.0611285	-0.286998	-0.217733
1425.8	-0.245244	-0.057957	-0.352469	-0.181793
1427.3	-1.1241	-0.480567	-0.182068	-0.132332
1428	-0.0723618	-0.600501	-0.208962	-0.13396
1428	-0.605045	-0.46933	-0.250224	-0.0986068
1429	-0.730583	-0.0121529	-0.261021	-0.0722666
1429	1.29917	-0.185633	-0.199148	-0.0695747
1429.9	-1.12548	-0.131601	-0.212502	-0.0851542
1430	-0.568489	0.0180821	-0.261485	-0.070963
1430	1.74822	0.169592	-0.195979	-0.095224
1432	-0.670955	0.138424	-0.187321	-0.0832501
1432.31	-0.661992	-0.654382	-0.165589	-0.086353
1433	-0.630198	-0.440325	-0.162915	-0.0954573
1434	-0.0287846	-0.542045	-0.0862775	-0.060944
1435.7	-0.967152	-0.178406	-0.205238	-0.0994013
1437.86	0.460717	0.0769705	-0.190307	-0.0738969
1438	0.737346	0.0679488	-0.054384	-0.0614886
1438	-0.994217	-0.00108426	-0.0808094	0.0060909
1439.6	0.253618	-0.43518	-0.084293	0.00561462
1441	-0.564941	0.0358852	0.021027	0.0317337
1442	0.418978	-0.210402	0.110938	0.0366892
1442	-0.485243	-0.322593	0.0695953	0.0620801
1443	-0.901514	0.0278664	0.168825	0.0510714
1444	1.47036	0.640227	0.142525	0.0167781
1447	1.35184	0.699662	0.0446636	-0.00774957
1447	-0.723208	0.515479	0.0932263	0.0392081
1449	0.917808	0.304357	0.0377097	0.0501746
1450	0.718471	0.329116	0.0486662	0.106812
1452	-0.64893	0.196945	0.0801669	0.108604
1455.2	0.521293	-0.0204705	0.136061	0.0555126
1455.3	0.0662252	-0.0476881	0.255614	0.0710371
1456	-0.730583	-0.310045	0.222387	0.0917309
1456	-0.265776	-0.525163	0.28115	0.0378483
1458	-0.57913	-0.415167	0.310099	0.0636866
1460	-0.400594	-0.0294116	0.324398	0.0458925
1462	0.89149	0.281353	0.26015	0.0823778
1463	0.353163	0.712148	0.315793	0.0813648
1463	0.89179	0.738968	0.196891	0.115179
1463.6	0.971952	1.36567	0.169294	0.0904979
1464	2.23328	0.972088	0.128067	0.0959364
1464	-0.288971	1.02553	0.211719	0.103749
1465	1.13229	0.199358	0.278403	0.113774
1466.2	-0.245244	0.357583	0.434686	0.133488
1469	0.185706	-0.440589	0.331923	0.116156
1469	-1.26223	-0.474752	0.235716	0.121727
1469	-0.347732	-0.986317	0.147804	0.150781
1470	-1.34899	-0.235907	0.107189	0.0963165
1472	0.988999	0.020381	-0.0867959	0.144593
1472	0.421133	1.11793	-0.0347464	0.145754
1473	1.94366	0.571613	-0.207747	0.176412
1474	-0.649951	0.067917	-0.123955	0.168686
1475	-1.08995	-0.722263	-0.141294	0.163185
1475	-0.426884	-0.384701	-0.0201779	0.173213
1475.1	0.362734	-0.246883	-0.0403259	0.152719
1479	-0.676499	0.0593354	0.115079	0.159833
1481	0.491771	-0.549152	0.00630066	0.201356
1481	-1.46273	0.0135615	0.0252095	0.23079
1483	1.01164	-0.175153	-0.0828881	0.221446
1484	-0.0743713	0.497259	-0.0636237	0.218721
1484.68	0.554505	-0.0566057	-0.00659609	0.205423
1485	-0.649951	0.295545	0.0489234	0.171162
1486	0.98208	-0.103515	-0.0406273	0.227377
1487	-0.642673	0.348058	0.239423	0.199244
1488.8	0.704766	0.128095	0.161908	0.193632
1489	0.322192	0.221991	0.412585	0.202909
1491	-0.360985	-0.091111	0.369864	0.238574
1491	-0.23454	-0.0632056	0.315055	0.211651
1493	0.405908	-0.26972	0.342926	0.21836
1494.4	-0.980527	0.983215	0.32919	0.219548
1495	3.52426	0.62426	0.236354	0.269777
1496	-0.670955	1.71691	0.386049	0.231533
1497	2.29742	0.665764	0.388757	0.212819
1498	0.370826	0.590578	0.31254	0.175056
1499	-0.896512	0.148966	0.387864	0.179194
1501.88	0.972583	-0.259975	0.38715	0.21838
1502	-0.855995	-0.0979566	0.316759	0.222744
1502	-0.410458	0.112096	0.61557	0.270946
1502.4	1.60274	0.645892	0.445106	0.282132
1503	0.745392	0.509022	0.453734	0.252787
1503	-0.821067	0.231066	0.403888	0.304716
1506	0.768873	-0.0991461	0.469812	0.29207
1507.6	-0.245244	-0.0421073	0.461191	0.330962
1509	-0.649951	0.868814	0.332331	0.334979
1509.26	3.50164	1.27299	0.369779	0.330037
1510	0.967294	1.30913	0.457897	0.33118
1510	-0.541526	0.658499	0.302249	0.331018
1510.3	1.54973	0.789296	0.224491	0.313388
1513	1.35969	0.627864	0.295517	0.299425
1513.3	-1.02582	-0.208822	0.213341	0.298411
1513.9	-0.96033	-0.760138	0.274588	0.280672
1515	-0.294263	-0.114431	0.302548	0.288463
1515	0.9113	-0.0383135	0.237896	0.295853
1515	-0.731978	-0.0805484	0.161867	0.203665
1516	-0.420967	-0.302874	0.142718	0.197083
1520.92	0.244325	-0.213473	0.0976738	0.132959
1521	-0.463775	0.151336	0.0365345	0.127764
1521	0.673457	-0.00695333	0.216641	0.141745
1522	-0.230542	0.99159	0.32968	0.149026
1522	2.53186	0.709392	0.291141	0.173875
1523	-0.173137	0.509985	0.29929	0.25522
1523	-0.828765	-0.0426133	0.304758	0.214154
1528	0.874062	0.162631	0.326915	0.214215
1531	0.442596	0.99748	0.290219	0.275511
1531.5	1.67578	0.951211	0.294027	0.246008
1532	0.735252	0.512895	0.180279	0.243731
1532	-0.872351	0.29881	0.246082	0.295781
1533	1.03353	-0.162924	0.0340934	0.199898
1533	-0.649951	0.0983226	0.00402275	0.211526
1536	-0.0886099	-0.348225	-0.00520305	0.230785
1537	-0.306114	-0.267127	-0.102684	0.182063
1538	-0.406658	-0.581848	-0.123054	0.138958
1539.6	-1.03277	-0.227641	-0.252598	0.147238
1539.8	0.756508	-0.308079	-0.214933	0.185718
1540	-0.647971	-0.171887	-0.139297	0.176022
1540	-0.624197	-0.74644	0.00847414	0.15984
1540.5	-0.967152	-0.726501	0.0354546	0.152822
1542	-0.588155	-0.472755	0.0912388	0.160597
1545	0.137042	-0.239497	0.240795	0.148981
1546	-0.267377	0.389967	0.230656	0.140617
1548	1.30023	0.431683	0.276328	0.13143
1549	0.262192	1.60417	0.338714	0.133689
1549	3.25009	1.08901	0.327706	0.0553603
1549.9	-0.245244	1.251	0.468689	0.0954934
1550	0.748153	0.813379	0.55484	0.0923159
1551	1.93723	0.708882	0.551198	0.0931854
1552	-0.558735	0.343596	0.503394	0.131119
1553.9	-0.347707	0.261954	0.477672	0.078048
1556	1.6923	0.177167	0.442408	0.0480232
1556.1	-0.813095	0.789919	0.376223	0.106669
1557	1.49055	0.334192	0.171756	0.0749942
1560.3	0.325125	0.390959	0.118253	0.0799073
1560.5	-0.642793	-0.299227	0.0636361	0.0879187
1561.6	-0.580014	-0.62534	-0.0840721	0.0821669
1562.57	-0.653214	-0.153985	-0.102834	0.101278
1564	0.771274	-0.204174	-0.0623154	0.129153
1565	-0.730583	0.0745972	-0.183729	0.130147
1565.4	0.183101	-0.531759	-0.195718	0.153387
1566	-1.0478	-0.311932	-0.186231	0.156667
1572	-0.0711022	-0.465764	-0.27269	0.201227
1572	-0.278394	-0.396552	-0.168957	0.208847
1572.5	-0.840159	-0.286162	0.0130182	0.236701
1574	0.260067	-0.236331	0.00907075	0.238067
1575	-0.1289	-0.287256	-0.0834051	0.202702
1578	-0.992934	0.17034	0.0830816	0.174308
1578.32	1.63285	-0.110611	0.044752	0.123232
1579.14	-0.971755	0.524764	0.0860142	0.12912
1581	0.913191	0.697019	0.108881	0.102728
1583	2.14962	0.783462	0.089778	0.0452577
1583.2	-0.712425	0.273777	0.176012	0.0573814
1583.3	-0.615864	0.146143	0.173446	0.0830662
1586.2	1.76672	0.253003	0.235455	0.04678
1586.7	-0.391843	0.315337	0.328174	0.0599522
1587	-0.428862	-0.182935	0.187544	0.0461823
1588	0.271901	-0.240634	0.32153	0.0547499
1588	-0.564941	0.0534356	0.244301	0.0593546
1589.9	0.453347	0.0366649	0.19369	0.0825289
1590	0.221589	0.492053	0.227459	0.0973358
1591	0.801222	0.473554	0.249102	0.132102
1592	0.397852	0.240828	0.0636184	0.12764
1592	-0.476591	0.319767	0.153187	0.108661
1593	1.03804	0.105401	0.183093	0.139368
1593.1	-0.245244	0.727747	0.135666	0.124637
1594	1.39045	0.313108	0.130067	0.114589
1598	-0.20588	0.297782	0.0989663	0.122135
1598	-0.291223	-0.504214	0.138067	0.114904
1600	-1.01554	-0.118358	0.0886145	0.111891
1600.4	0.951686	-0.0147056	0.0474013	0.114912
1601	0.0197354	0.177306	0.137234	0.0623159
1601	-0.439504	-0.356233	0.115409	0.063988
1603	-0.64893	-0.3672	0.10272	0.0367939
1605	-0.0131667	0.0486701	0.0408789	-0.00181187
1606	0.808107	0.284789	0.0554773	0.0374669
1606.1	0.0594267	0.21573	0.230609	0.0627042
1607.4	-0.220345	0.236661	0.23622	0.0669083
1608	0.870902	0.453741	0.128044	0.0786266
1608.68	0.710666	0.381996	0.148995	0.0975126
1610	-0.43558	0.245971	0.129365	0.123783
1611	0.462827	0.0134481	0.123921	0.124661
1613	0.013097	0.937223	0.091426	0.109136
1613	2.33574	0.472491	0.0331988	0.081679
1617	-0.931369	0.244474	0.0116045	0.0543289
1618	-0.670955	-0.422773	-0.0308396	0.0374557
1618	0.334005	-0.35697	-0.13783	0.0374045
1620	-0.73396	-0.376846	-0.244976	0.0148614
1621	-0.730583	-0.655046	-0.23664	0.00400101
1623	-0.500594	-0.432159	-0.240004	-0.0353293
1624	-0.0653009	-0.276795	-0.170536	-0.0340291
1624.9	-0.264489	-0.395599	-0.291598	-0.0265266
1625.14	-0.857007	-0.618485	-0.0991133	0.0128661
1628	-0.73396	-0.829159	-0.0453509	-0.0332932
1628	-0.896512	-0.647004	-0.0395506	-0.0453798
1629.3	-0.310541	-0.264897	0.106317	-0.0660203
1630.3	0.412361	0.385647	0.119993	-0.0730164
1631	1.05512	0.662431	0.137017	-0.080989
1632	0.519813	1.17694	0.0737706	-0.110964
1632	1.9559	0.870399	0.0627678	-0.133631
1632	0.135481	0.837464	0.0958055	-0.0841243
1632.26	0.421009	0.670184	0.11281	-0.126045
1635	1.45406	0.449875	0.17415	-0.0838988
1635	-0.525443	0.227791	0.145922	-0.0767266
1637.1	-0.245244	-0.594893	0.0931373	-0.0699165
1640	-1.01399	-0.562922	0.0129713	-0.0788551
1640	-0.42953	-0.601655	-0.0185903	-0.131765
1641	-0.361442	-0.423289	-0.0985081	-0.119068
1641	-0.478895	-0.272247	-0.182572	-0.0878601
1642.4	0.0235967	-0.396419	-0.245584	-0.0985075
1643	-0.73396	-0.36326	-0.433743	-0.099587
1645	-0.379416	-0.420249	-0.462964	-0.0806907
1647	-0.14737	-0.160133	-0.47141	-0.0566445
1647	0.0463892	0.218718	-0.439861	-0.0742379
1650	0.757135	-0.10732	-0.475266	-0.0686294
1650.1	-1.12548	-0.297503	-0.317339	-0.065895
1652	-0.524159	-1.00599	-0.353115	-0.0498342
1652	-1.36833	-0.952081	-0.180871	-0.00102237
1652.3	-0.963752	-0.901339	-0.139463	0.0534407
1653	-0.371934	-0.625482	-0.0628827	0.0493998
1653	-0.540761	-0.624433	-0.0790006	0.0359524
1653	-0.960605	0.168699	-0.0851061	-0.000461692
1654	2.00746	0.0104403	-0.159584	-0.0300584
1656	-1.01554	1.19973	-0.035657	-0.00497403
1656	2.60725	0.492962	-0.010388	0.0126593
1656.99	-0.11283	1.0879	0.0286648	-0.0147494
1658	0.769282	0.0891045	0.100898	-0.0174936
1658	-0.389139	0.11165	0.16446	-0.0264871
1659.9	-0.0451933	-0.264789	0.143377	-0.0201891
1663	-0.360033	0.109398	0.20661	-0.0255541
1665	0.73342	0.0760877	0.0238483	-0.0338322
1665	-0.145124	-0.0647478	0.0908027	0.0179569
1665.19	-0.782539	-0.269305	0.00365381	0.0119827
1667.2	0.11975	-0.027101	0.153862	0.0140113
1670.5	0.581487	-0.0519235	0.117945	0.0675346
1671.96	-0.857007	-0.0958752	0.173887	0.0712703
1672	-0.0121055	-0.534357	0.102311	0.0607531
1673	-0.73396	-0.252429	0.167917	0.0702097
1673	-0.0112215	0.184946	0.203307	0.0891933
1674	1.30002	1.14303	0.29395	0.0963084
1675	2.14029	1.22361	0.36083	0.150638
1675.4	0.230523	0.940268	0.309585	0.171495
1676	0.449987	-0.146104	0.227489	0.196125
1677	-1.11882	-0.0149287	0.235917	0.224704
1678	0.624048	0.256502	0.191994	0.228179
1678	1.26428	1.03428	0.191994	0.154523
1679	1.21451	0.899819	0.316183	0.162338
1679	0.220669	0.262082	0.213166	0.12226
1679	-0.64893	-0.359404	0.0276344	0.0997563
1679	-0.649951	-0.676488	0.147542	0.0718779
1680	-0.730583	-0.68383	0.118925	0.0914586
1680	-0.670955	-0.711832	0.165054	0.0746622
1680	-0.73396	0.148901	0.202296	0.0663527
1680	1.85162	0.290805	0.0999295	0.0338193
1681.9	-0.245244	0.321234	0.00536377	0.0664762
1686.8	-0.642673	0.380405	0.0624199	0.127052
1687	2.02913	0.469065	0.104001	0.149162
1688	0.0207356	0.540995	0.196428	0.138941
1691	-0.426884	0.258844	0.29482	0.13523
1693	1.18268	0.161525	0.285933	0.184276
1693	-0.271222	0.235827	0.247725	0.210583
1693	-0.203978	0.200437	0.0800282	0.193055
1693.3	1.07651	0.282441	0.14996	0.140881
1694.1	-0.0252101	0.595917	0.117772	0.0770087
1695	0.736448	0.48551	-0.0498527	0.066436
1697	0.745293	0.22583	-0.0184356	0.0723654
1697	-0.80425	-0.455345	-0.0433789	0.106581
1698.3	-1.30708	-0.925056	-0.171155	0.0786033
1701.3	-0.66384	-0.389062	-0.201779	0.0506206
1703	0.803732	-0.328531	-0.0998847	0.0543769
1703.3	-1.12548	-0.268999	-0.0420927	0.0639219
1704	-0.485243	-0.372912	0.0338992	0.0785334
1706	0.491992	-0.264762	-0.00709504	0.0625694
1709.34	-0.801034	-0.347667	-0.125048	0.0911421
1710	-0.73396	-0.755192	0.0749002	0.107723
1711	-0.730583	-0.046702	0.19203	0.116573
1711	1.32444	0.845748	0.182953	0.0647555
1713	1.94339	1.46083	0.0595175	0.0836332
1714	1.11467	1.05986	0.0856191	0.150089
1715	0.121534	0.0707325	0.101619	0.112425
1716	-1.02401	0.430835	0.116607	0.0957288
1718	2.19498	0.540278	0.198067	0.0826476
1718.79	0.449863	0.614948	0.204669	0.0798348
1721.1	-0.799995	-0.465976	0.253711	0.0722781
1724	-1.0478	-0.860583	0.257651	0.0671382
1725	-0.73396	-0.675666	0.171438	0.0643896
1727.1	-0.245244	-0.087466	0.0976998	0.0710112
1728	0.716806	0.297477	-0.00162455	0.0877527
1728.8	0.42087	0.16758	0.103655	0.0641949
1729	-0.634934	-0.0696682	-0.0376632	0.0633665
1730	0.00505969	0.251221	-0.0900356	0.092977
1731	1.38354	0.679598	-0.0687143	0.123194
1732	0.650196	0.680774	0.0414223	0.0943188
1733	0.00858758	-0.236516	0.246876	0.137805
1735	-1.36833	-0.268184	0.285508	0.162994
1737	0.55519	-0.24598	0.189015	0.20525
1738	0.075202	0.0982228	0.0932547	0.203933
1738	-0.335723	-0.246899	0.205991	0.219023
1738.93	-0.480175	-0.0705484	0.164902	0.236118
1739	0.604253	0.823974	0.0436478	0.181675
1740	2.34784	1.09544	0.063823	0.161474
1741	0.334235	0.650498	0.0814345	0.172989
1743	-0.730583	-0.470629	0.271978	0.180363
1743	-1.01554	-0.230006	0.213978	0.186808
1743	1.0561	-0.190235	0.152862	0.15337
1743.9	-0.611271	0.00318663	0.176937	0.163634
1744	-0.435273	-0.0312398	0.255344	0.172194
1745.44	0.952825	0.263437	0.182017	0.223449
1745.6	0.27276	0.905133	0.0809205	0.240499
1746	1.48982	0.482589	0.101854	0.240499
1746	-0.314809	0.11116	0.310128	0.219364
1746	-0.841526	-0.37698	0.320476	0.198535
1748	0.0253942	-0.0400675	0.246409	0.214238
1749.8	0.695929	0.0752225	0.289741	0.202738
1750	-0.495656	0.343891	0.243727	0.210483
1753	0.8314	0.327993	0.249161	0.203134
1755	0.648235	1.29105	0.339833	0.186633
1755	2.39353	0.727151	0.270735	0.198221
1755	-0.860311	0.492773	0.242792	0.175096
1756	-0.054899	-0.292171	0.344912	0.170061
1756.8	0.0386966	-0.380562	0.404	0.183635
1760.5	-1.12548	-0.0174822	0.329951	0.207251
1761	1.03434	0.513898	0.446908	0.187352
1761.71	1.63284	1.04018	0.393701	0.14425
1762.9	0.453347	0.450742	0.334136	0.154192
1763	-0.73396	0.136555	0.158948	0.185082
1763	0.690279	0.289343	0.181873	0.191329
1765.61	0.911711	0.395731	0.190314	0.158093
1766	-0.414797	0.585205	0.153573	0.151015
1769	1.2587	0.292397	0.344075	0.160636
1770	0.0332877	0.348915	0.296418	0.123152
1772.4	-0.245244	-0.148748	0.138631	0.0990454
1773	-0.234286	-0.331987	0.0519495	0.0588718
1773	-0.51643	-0.226333	0.0685193	0.0439578
1774	0.0717167	-0.319048	0.0124091	0.053172
1775	-0.51243	0.430447	-0.0300318	0.0354787
1776	1.73206	0.513035	0.0364579	0.0204982
1777.9	0.319479	0.439192	-0.0668704	0.0317369
1778	-0.73396	-0.420454	-0.0418717	-0.0016488
1778	-0.846881	-0.688751	0.0265865	-0.0286083
1779	-0.485413	-0.494556	0.0861692	-0.0745416
1780	-0.151375	-0.120563	0.0716378	-0.0538995
1780.1	0.275098	0.235424	0.0375564	-0.0617818
1781	0.582549	0.188808	0.00973226	-0.0512346
1781	-0.291223	0.233198	-0.105893	-0.042534
1785	0.408268	0.299558	-0.176122	-0.05988
1785	0.781629	0.61645	-0.181328	-0.1124
1786	0.659453	0.235561	-0.146069	-0.119512
1787	-0.734401	-0.171484	-0.179438	-0.091216
1788	-0.439504	-0.701232	-0.197805	-0.106163
1789.9	-0.929792	-0.457206	-0.267532	-0.131873
1792	-0.00232196	-0.555358	-0.304915	-0.0978517
1793	-0.73396	-0.51611	-0.284827	-0.127949
1794	-0.812048	-0.621334	-0.356776	-0.118706
1795.4	-0.317996	-0.705329	-0.446547	-0.138267
1797	-0.985942	-0.576941	-0.468742	-0.143446
1798	-0.426884	-0.727877	-0.41521	-0.131779
1798.2	-0.770805	-0.391961	-0.413216	-0.0944613
1800	0.0218057	-0.246305	-0.317009	-0.0877914
1800	0.0100846	-0.213022	-0.365785	-0.140725
1802	-0.670955	-0.408604	-0.299936	-0.147723
1803	-0.564941	-0.303122	-0.294505	-0.12027
1804	0.326531	-0.0566089	-0.264416	-0.117761
1805	0.0685837	-0.00482973	-0.16273	-0.0988071
1807	-0.409603	0.0574331	-0.133093	-0.115877
1808	0.513319	-0.210081	-0.098056	-0.06919
1808	-0.73396	0.0110442	-0.0250984	-0.0883048
1809	0.253773	-0.40359	-0.03215	-0.104401
1810	-0.730583	-0.114489	0.0425297	-0.0955172
1812.43	0.133343	-0.0192983	0.00516015	-0.103074
1813.9	0.539345	0.230117	-0.0477652	-0.08037
1815	0.0176615	0.103921	-0.051765	-0.0630584
1817.4	-0.245244	0.296195	0.092276	-0.0792515
1821	1.11617	0.258412	0.0439024	-0.0711437
1821	-0.0956894	0.489907	0.0495029	-0.0534436
1821.13	0.449242	-0.257311	0.0328875	-0.0587753
1821.9	-1.12548	-0.381198	0.115022	-0.0569649
1823	-0.46735	-0.528083	0.0572016	-0.0627624
1823	0.00858758	0.430749	0.0457461	-0.0553108
1823	1.75101	0.515771	-0.0167335	-0.0608578
1825.98	-0.212285	0.296258	0.158018	-0.0539239
1826	-0.649951	-0.285898	0.0650988	-0.043862
1829	0.00454163	-0.0479931	0.00377557	-0.0500076
1829	0.50143	-0.0759958	0.0276944	-0.0514077
1830	-0.73396	0.0449949	0.132164	-0.0388797
1830.4	0.367514	-0.428659	0.275397	-0.0166674
1830.6	-0.919533	0.608001	0.277799	0.00573872
1831	2.37602	0.392959	0.0831857	0.0491183
1831	-0.277614	0.360957	0.0596754	0.0404112
1833	-1.01554	-0.161709	0.155951	0.0885581
1834	0.808024	0.0780145	0.0907225	0.0703644
1834.67	0.441558	0.97691	0.0085883	0.108573
1838	1.68115	0.722442	0.0189268	0.10016
[truncated: 2,186 more rows]

## Sheet: StackXerophytes_107records
Age Stack (cal yr BP)	Xeroph norm	3-point mov aver	15-point mov aver	45-point mov aver
-294	-0.669793
-218	0.790425	0.60722
-160	1.70103	1.01598
-148	0.556481	0.529239
-142	-0.669793	-0.446488
-136	-1.22615	-0.626331
-124	0.0169518	-0.811784
-112	-1.22615	0.0381569	-0.0288186
-100	1.32367	-0.198313	0.0658522
-87	-0.692458	-0.0449247	0.207103
-75	-0.765987	-0.709413	0.0143758
-66	-0.669793	-0.500348	-0.0906904
-65	-0.0652635	0.0216836	-0.0897448
-63	0.800107	0.366431	-0.0751369
-63	0.364448	0.638275	0.28266
-62	0.750269	1.3413	0.285078
-62	2.90918	0.823192	0.136404
-62	-1.18988	0.233266	0.104575
-61	-1.01951	-0.954998	0.0998767
-60	-0.655609	-0.894051	0.0901972
-60	-1.00703	1.24042	0.216844
-59	5.3839	1.06233	0.136133
-58	-1.18988	1.09586	0.0631598	-0.0497598
-58	-0.906446	-1.08874	-0.0387561	-0.0496721
-57	-1.1699	-0.970933	-0.247417	-0.0698248
-56.9	-0.836457	-0.940446	-0.0487562	-0.134067
-56.4	-0.814986	0.060997	0.0577515	-0.154559
-56	1.83443	0.202963	0.0599988	-0.159818
-55	-0.410559	0.231244	0.0672423	-0.14324
-55	-0.730143	-0.639724	-0.301062	-0.139609
-54	-0.77847	-0.57645	-0.269559	-0.0792491
-54	-0.220738	0.263612	-0.252836	-0.123233
-52.4	1.79004	0.715803	-0.241979	-0.0835064
-52	0.578105	0.582083	-0.22138	-0.0467848
-51	-0.6219	-0.314059	-0.14353	-0.053653
-51	-0.898381	-0.553647	-0.276298	-0.059384
-50.5	-0.14066	-0.585457	-0.250253	-0.0532663
-50.3333	-0.71733	-0.504533	-0.183621	-0.0786645
-50	-0.655609	-0.793324	-0.176112	-0.0873428
-50	-1.00703	-0.730037	-0.16916	-0.17437
-49.8	-0.527466	-0.393913	-0.367821	-0.126094
-49	0.352762	-0.110599	-0.430738	-0.0885709
-46.4	-0.157092	0.0585956	-0.449708	-0.0966369
-46	-0.019883	0.0307897	-0.421827	-0.0810808
-45	0.269344	-0.138796	-0.400425	-0.192552
-44	-0.665848	-0.170982	-0.253267	-0.153656
-44	-0.116444	-0.657389	-0.253267	-0.111736
-44	-1.18988	-0.557326	-0.113115	-0.0916824
-43.2	-0.365658	-0.82066	-0.0188517	-0.0761529
-43	-0.906446	-0.584089	-0.107627	-0.0499173
-42.1143	-0.480163	-0.402082	-0.118698	-0.0559607
-42	0.180363	0.396749	-0.0456786	-0.0380625
-42	1.49005	0.338267	-0.115533	-0.0261631
-42	-0.655609	0.643228	-0.0471597	-0.0367335
-41.1	1.09525	0.442039	-0.106532	-0.0233146
-41	0.886481	0.334288	0.0382954	-0.06504
-41	-0.978862	-0.138513	0.107274	-0.028352
-41	-0.323157	-0.0755389	0.0997986	-0.00783256
-41	1.0754	-0.00874147	0.111342	0.0636673
-40	-0.77847	0.218894	0.123832	0.0403514
-40	0.359749	-0.475252	0.0618563	0.0508112
-40	-1.00703	0.111752	0.170895	0.0578469
-39	0.982542	0.214844	0.0800466	0.108193
-39	0.669024	0.210995	0.0117725	0.15795
-39	-1.01858	-0.218856	0.101404	0.18053
-38	-0.307011	-0.319293	0.227113	0.175936
-37.6	0.367713	0.207037	0.181744	0.169145
-37.3	0.56041	0.636032	0.220664	0.162717
-37	0.979974	0.4243	0.113072	0.160345
-37	-0.267483	0.19162	0.205748	0.213994
-37	-0.13763	-0.0131661	0.134405	0.258388
-36	0.365614	0.596822	0.238408	0.350704
-36	1.56248	0.774319	0.326412	0.404702
-33.6	0.39486	0.587557	0.501487	0.394969
-33	-0.19467	-0.351315	0.397647	0.407873
-33	-1.25413	-0.355232	0.343844	0.35836
-31	0.383109	-0.319541	0.255912	0.360526
-31	-0.0875978	0.841525	0.357647	0.316044
-31	2.22906	0.814314	0.48093	0.328657
-31	0.301476	1.61655	0.547812	0.328031
-31	2.31911	0.476905	0.419391	0.368057
-31	-1.18988	0.2942	0.371368	0.328908
-30.4667	-0.246637	-0.591839	0.383021	0.32874
-30	-0.339005	0.2243	0.415122	0.341201
-30	1.25854	0.877049	0.542766	0.357837
-29	1.71161	1.44633	0.602463	0.328649
-28.5	1.36885	0.905538	0.706428	0.330681
-28.0429	-0.363841	0.22651	0.787895	0.350933
-28	-0.325478	-0.2364	0.572077	0.362959
-28	-0.019883	-0.37266	0.702138	0.349724
-28	-0.77262	0.501758	0.669379	0.328732
-27	2.29778	0.777673	0.654772	0.301491
-25	0.807863	2.29806	0.510439	0.294594
-25	3.78854	2.03996	0.493267	0.295226
-24	1.52347	1.46462	0.334875	0.269904
-23	-0.918158	0.455453	0.457668	0.255991
-22.7	0.761044	-0.298378	0.43361	0.286942
-22.4714	-0.73802	-0.178366	0.382536	0.295935
-22	-0.558122	-0.734196	0.495409	0.358554
-22	-0.906446	-0.00351081	0.324997	0.376337
-21	1.45403	-0.153148	0.249077	0.364087
-20	-1.00703	0.641684	0.0472071	0.307703
-19.4	1.47805	-0.0717754	-0.0615084	0.33933
-19	-0.686344	0.00190017	0.0153142	0.282844
-19	-0.786007	-0.183957	-0.0506136	0.327464
-19	0.920479	-0.0413093	-0.0270267	0.351098
-19	-0.2584	0.11038	-0.00621174	0.33219
-17.1818	-0.330938	0.0570512	0.0156957	0.284079
-17	0.760492	0.107431	-0.0885197	0.238292
-16.9	-0.107259	0.295805	-0.072977	0.223525
-16.4	0.234181	-0.0336506	-0.109087	0.25916
-16	-0.227874	-0.12597	0.0558483	0.253772
-15	-0.384216	-0.285996	0.122248	0.258977
-15	-0.245897	-0.402649	0.165132	0.321109
-15	-0.577835	-0.310976	0.261247	0.277954
-14	-0.109195	-0.486974	0.24072	0.241027
-13.25	-0.773894	0.0177691	0.169472	0.17952
-13	0.936396	0.650064	0.291602	0.143014
-12.8	1.78769	0.978025	0.26114	0.16683
-12	0.209987	1.18714	0.330869	0.12754
-10.5	1.56375	0.985684	0.410942	0.146382
-10	1.18332	0.702742	0.34801	0.156714
-9	-0.638839	0.0787493	0.326103	0.158129
-9	-0.308232	0.259207	0.310128	0.118442
-8	1.72469	0.397904	0.408678	0.12196
-8	-0.222747	0.773332	0.428899	0.107276
-8	0.818049	0.47073	0.271858	0.10989
-7	0.816886	0.148353	0.272147	0.156866
-7	-1.18988	-0.426478	0.302787	0.17632
-7	-0.906446	-0.815044	0.247619	0.165671
-6.71	-0.348811	-0.183635	0.233282	0.159128
-6.5	0.704352	0.531749	0.32188	0.190519
-6.2	1.23971	0.458713	0.198949	0.186116
-5	-0.567919	0.295368	0.224037	0.215359
-3	0.214317	0.556583	0.102365	0.256556
-2.4	2.02335	0.864488	0.0552321	0.336328
-1	0.355797	0.508421	0.128344	0.326908
-1	-0.853885	0.174214	0.132588	0.3265
-0.6	1.02073	0.0158577	0.133717	0.366519
0	-0.119273	0.351677	0.0301791	0.410585
0	0.153574	-0.324244	0.00201779	0.380474
0	-1.00703	-0.247854	0.00196461	0.320471
0.4	0.109897	-0.330111	0.0762019	0.34163
1	-0.0931958	-0.275359	0.0610396	0.292641
1.325	-0.842779	-0.422618	-0.0118532	0.271525
2	-0.33188	-0.674459	0.00338021	0.263087
2	-0.848719	-0.121104	0.0802052	0.327177
2.3	0.817286	-0.20005	0.0677959	0.327241
4	-0.568716	0.525482	0.160901	0.36511
4	1.32788	0.851692	0.336434	0.334967
4	1.79592	0.795399	0.542809	0.270136
5	-0.737595	0.144312	0.504369	0.330462
5.55102	-0.625384	0.270042	0.520809	0.324607
6	2.17311	0.414103	0.655712	0.314538
7	-0.305412	1.13928	0.792898	0.289151
7	1.55015	0.9569	0.710505	0.260207
7.42424	1.62596	2.12721	0.687591	0.279158
9	3.20552	1.38723	0.676542	0.286015
9	-0.669793	0.646513	0.514096	0.235382
9.15	-0.596188	0.141898	0.57881	0.219474
9.9	1.69167	0.768183	0.552597	0.328037
10	1.20906	0.827379	0.579445	0.282975
10	-0.418601	-0.0406559	0.714977	0.267001
11	-0.912429	-0.0562981	0.710393	0.253481
11	1.16214	-0.130353	0.566101	0.320388
11.7347	-0.640766	0.251496	0.212367	0.332705
12	0.233117	-0.47541	0.358671	0.368096
12	-1.01858	0.596784	0.320424	0.382522
12	2.57582	1.09494	0.154183	0.367262
14	1.72757	1.92826	0.0443758	0.410749
14.9	1.48139	0.890181	0.0680992	0.44652
15	-0.538424	-0.38584	0.147919	0.483442
17	-2.10049	-0.37138	0.105301	0.44005
17.6	1.52477	-0.581871	0.13101	0.401273
18	-1.1699	-0.149019	0.0914661	0.40226
19.0286	-0.801934	-0.803294	0.428132	0.421856
20	-0.438053	-0.434245	0.189275	0.407014
21	-0.0627496	-0.071977	0.0182309	0.393657
21	0.284871	0.24833	-0.110851	0.385677
21	0.522869	0.184199	0.0586302	0.366617
21	-0.255144	-0.0307703	0.24294	0.296986
21	-0.360036	1.13874	0.241249	0.352734
21	4.03141	0.888113	0.306333	0.353959
22	-1.00703	0.72876	0.29189	0.304908
23	-0.838094	-0.766655	0.394973	0.248857
24	-0.454837	0.236955	0.560957	0.238257
24.2	2.0038	0.737708	0.614817	0.268447
27	0.664163	1.38912	0.538307	0.237262
27.5	1.4994	0.656643	0.558713	0.266266
28	-0.193638	0.0957282	0.536503	0.286818
29	-1.01858	-0.034675	0.284839	0.321717
29	1.10819	0.838873	0.452321	0.270663
30.2	2.42701	1.54266	0.447764	0.232243
31	1.09277	0.965002	0.55749	0.216465
31	-0.62477	0.172983	0.475118	0.222118
33	0.0509479	-0.42234	0.435652	0.30452
33.63	-0.693198	-0.128599	0.45828	0.274291
34.0526	0.256452	0.356151	0.435119	0.298433
35	1.5052	0.285069	0.46865	0.373965
35	-0.906446	0.596601	0.307221	0.413154
36.4	1.19105	0.350942	0.0857149	0.421783
38	0.768225	0.677145	0.0426045	0.428795
39	0.0721607	0.893073	0.0681781	0.411738
39.7	1.83884	0.456646	0.109075	0.432014
40	-0.541056	0.260722	0.232485	0.42003
40	-0.515611	-0.789972	0.252181	0.31758
42	-1.31325	-0.908149	0.170393	0.341729
42	-0.895587	-0.587573	0.230735	0.337657
43	0.446114	-0.230213	0.202756	0.407347
43	-0.241165	0.289784	0.132605	0.343843
43	0.664402	0.527062	0.234968	0.303601
44	1.15795	0.791414	0.123343	0.252936
45	0.551892	0.662742	0.153846	0.274972
46	0.278385	0.276317	0.361354	0.29073
46	-0.00132486	0.349477	0.537269	0.281508
46	0.771371	0.162001	0.618678	0.207431
47.5152	-0.284041	0.69831	0.628965	0.185675
48	1.6076	0.496006	0.628728	0.176924
49	0.164459	0.562851	0.628252	0.151824
49	-0.0835086	0.892652	0.491102	0.148253
49	2.59701	1.27966	0.415721	0.142587
49	1.32548	1.41601	0.402472	0.101155
49	0.325544	0.750484	0.334472	0.142368
50	0.600426	0.227083	0.461794	0.138751
50	-0.244721	0.337657	0.423805	0.116346
51.9	0.657266	-0.162252	0.240184	0.120113
54	-0.899301	-0.273623	0.177184	0.0746104
55	-0.578834	-0.466161	0.23595	0.112124
55	0.0796529	-0.506836	0.0421848	0.0999538
56	-1.02133	0.579846	3.242e-05	0.150088
57	2.68121	0.268666	-0.0821002	0.173624
57	-0.853885	0.226872	-0.114544	0.173596
58.33	-1.14671	-0.927048	-0.166135	0.182672
58.4	-0.780545	-0.376422	-0.281856	0.14191
59.6	0.797991	-0.0973434	-0.278828	0.156884
61	-0.309476	0.393904	-0.24014	0.136786
62	0.693196	-0.174242	-0.2694	0.118369
62	-0.906446	-0.0331599	-0.138102	0.134231
63	0.11377	-0.603752	-0.248297	0.107557
64	-1.01858	-0.661121	-0.207372	0.0993948
64	-1.07855	-0.983673	-0.114812	0.0435271
64	-0.853885	-0.643651	-0.076695	0.0792671
64.2	0.00148631	-0.403883	-0.0534237	0.0811154
65	-0.359249	0.196796	-0.103677	0.00442891
65.1	0.948151	0.539062	-0.0870376	0.0199783
66	1.02828	0.578806	-0.0157051	-0.0013667
67	-0.240018	0.343317	0.00636547	-0.0152575
68	0.241685	-0.0690386	0.0854239	0.00896074
69	-0.208783	0.393321	0.0793344	0.0149526
69	1.14706	-0.0416663	0.258378	0.106093
70	-1.06328	0.342191	0.234779	0.106083
70.85	0.942788	0.0143511	0.222036	0.0943654
71	0.163542	0.517053	0.206322	0.16187
71	0.444828	0.258556	0.109174	0.0975953
72	0.167297	-0.185924	0.0817518	0.112226
73	-1.1699	0.276387	0.00520976	0.11046
73	1.83176	0.103124	0.137313	0.124722
73	-0.352492	0.309623	0.0608195	0.105609
73.5714	-0.5504	-0.0634831	0.0747789	0.0874543
74	0.712443	-0.0889641	0.14694	0.0914272
75	-0.428935	-0.122612	0.0937052	0.108547
76	-0.651345	-0.662242	0.062406	0.113281
76	-0.906446	0.0716567	0.107593	0.12678
76.1	1.77276	0.288659	0.247379	0.134756
77	-0.000336649	0.30618	0.338729	0.137719
78	-0.853885	0.390328	0.32361	0.165801
79	2.02521	0.17878	0.330461	0.154809
79	-0.634983	0.455188	0.41739	0.113371
79.53	-0.0246605	0.061819	0.431909	0.0920829
80.1818	0.8451	0.582446	0.462297	0.106005
81	0.926898	1.658	0.440983	0.0870316
81	3.202	1.18321	0.313547	0.0789454
81	-0.579272	0.725032	0.309431	0.0381069
81	-0.447636	0.329825	0.291261	0.0571015
85	2.01638	0.452531	0.214379	0.0258774
86	-0.211155	0.536569	0.247642	0.0267798
87	-0.195521	-0.544276	0.271072	0.0242116
87	-1.22615	-0.520153	0.187322	-0.00399061
87	-0.138786	-0.475672	0.0775554	0.000444502
87	-0.0620764	-0.442433	-0.183949	-0.0407032
88	-1.12644	-0.105511	-0.0609871	-0.0459155
88	0.871979	-0.130164	-0.0880703	0.0411244
89	-0.136035	0.354241	-0.283599	0.0481415
89	0.32678	-0.0734664	-0.264834	0.110128
91	-0.411144	-0.267988	-0.226035	0.104326
92	-0.719601	-0.6171	-0.185098	0.144278
93	-0.720556	-0.0583355	-0.214024	0.111295
93	1.26515	-0.103097	-0.25593	0.108929
93	-0.853885	-0.168427	-0.194735	0.20502
93	-0.916545	-0.566704	-0.283687	0.148336
96	0.0703183	-0.153254	-0.261008	0.148693
97	0.386466	-0.0517735	-0.260843	0.144097
97.8	-0.612105	-0.2661	-0.306887	0.0927803
98	-0.572662	-0.625146	-0.323601	0.0875192
98.14	-0.690672	-0.490618	-0.27689	-0.00377974
100	-0.208521	-0.453829	-0.400369	-0.00825247
102	-0.462295	-0.155556	-0.119017	-0.016185
102	0.204149	0.023704	0.0106332	-0.000777929
102	0.329259	-0.189465	0.163309	0.0661302
103	-1.1018	-0.580953	0.076716	0.0660281
105	-0.970316	-0.697333	0.176949	0.0736579
105	-0.019883	-0.525749	0.234363	0.0914196
106	-0.587047	0.919821	0.273286	0.102671
107	3.36639	1.26919	0.518533	0.103731
107	1.02821	2.25169	0.514316	0.118808
107	2.36046	0.825414	0.459444	0.102855
107	-0.912429	0.779807	0.422062	0.11614
108	0.891393	0.0891672	0.397906	0.152538
110.105	0.288537	0.357702	0.508603	0.173382
111	-0.106824	1.2173	0.449499	0.162953
112	3.47019	0.945938	0.436599	0.162303
113.45	-0.525552	0.775238	0.158533	0.178888
114	-0.618924	-0.458651	0.270632	0.256744
114	-0.231478	-0.771516	0.299916	0.231553
114.45	-1.46415	-0.335159	0.347403	0.218849
115	0.690146	-0.560149	0.229123	0.257096
115	-0.906446	-0.332282	0.25392	0.276707
115.5	-0.780545	-0.83053	0.290656	0.334329
117	-0.8046	0.374852	-0.0126047	0.36255
117	2.7097	1.56827	0.125794	0.377923
118	2.79971	1.76977	0.11013	0.399153
119	-0.200117	0.572262	0.1872	0.395447
119	-0.882809	-0.140812	0.366594	0.399788
120	0.660491	0.0739656	0.335145	0.396318
120.2	0.444215	0.00866274	0.316249	0.384087
120.4	-1.07872	0.30531	0.450678	0.40182
121	1.55043	-0.12739	0.497147	0.334157
121	-0.853885	0.540374	0.488966	0.308809
122	0.924574	0.432484	0.231434	0.237379
123	1.22676	0.789913	0.232426	0.27831
123	0.218401	0.0850969	0.365216	0.284474
123	-1.18988	0.088138	0.34184	0.255427
123	1.23589	-0.0205178	0.439046	0.279189
124	-0.107566	1.23844	0.581721	0.232246
125	2.58699	0.472048	0.49366	0.233954
125	-1.06328	0.446161	0.627883	0.232928
125	-0.185226	-0.0464905	0.577077	0.227564
125	1.10903	0.411218	0.434863	0.27416
126	0.30985	1.10707	0.345208	0.281424
127	1.90232	1.09119	0.386512	0.320731
127	1.0614	1.06441	0.318184	0.328688
127	0.229523	0.816793	0.34679	0.390976
127	1.15946	0.517158	0.166828	0.343752
127	0.16249	0.138501	0.180788	0.261393
127	-0.906446	-0.623464	0.2551	0.280306
128	-1.12644	-0.867729	0.259085	0.298989
128	-0.570303	-0.49526	0.170523	0.274577
128	0.210961	-0.012606	0.107863	0.268134
129	0.321524	0.140016	0.127621	0.35782
129	-0.112437	-0.214933	0.0824071	0.30714
129	-0.853885	-0.0122857	-0.0392297	0.314115
130	0.929466	0.414792	-0.0815847	0.291436
130	1.16879	0.359894	0.0210226	0.290898
131	-1.01858	0.370881	0.163921	0.287484
132	0.962427	0.433868	0.259432	0.335756
132	1.35776	0.623833	0.217202	0.308463
133	-0.448686	0.0813269	0.328992	0.30897
133.57	-0.665091	-0.528871	0.375462	0.261256
135.408	-0.472835	-0.168421	0.371958	0.292201
136	0.632663	0.392287	0.353391	0.285796
136	1.01703	0.837356	0.272668	0.255787
136	0.86237	0.485639	0.31137	0.234293
138	-0.422487	0.81275	0.257493	0.20601
138	1.99837	0.720167	0.364117	0.174761
138.79	0.584621	0.558848	0.345354	0.145444
139	-0.906446	0.109712	0.353693	0.193846
140	0.65096	-0.0991821	0.378815	0.177869
140	-0.0420607	0.056949	0.416807	0.223867
141	-0.438053	-0.108609	0.353325	0.236724
143	0.154285	0.891117	0.361325	0.283954
143	2.95712	0.793754	0.390004	0.278992
145	-0.730143	0.562323	0.251129	0.284449
146	-0.540007	-0.45538	0.241477	0.310496
146	-0.095992	0.188847	0.323857	0.297713
146	1.20254	0.390447	0.248896	0.268947
149	0.0647944	0.749903	0.235609	0.230951
149	0.982375	0.351621	0.220988	0.2706
152	0.00769465	0.301774	0.252675	0.240559
152	-0.0847486	0.120926	0.032546	0.210062
152	0.439831	0.228114	0.00857167	0.217011
152	0.329259	0.0985443	0.267074	0.227187
153	-0.473457	-0.12852	0.236377	0.21872
154	-0.241363	-0.457394	0.233773	0.205277
155	-0.657364	-0.0897155	0.192926	0.231409
156	0.62958	-0.124198	0.231106	0.209468
158	-0.34481	-0.268329	0.22977	0.280618
159	-1.08976	0.63432	0.273225	0.252004
160	3.33753	0.563774	0.31455	0.223021
161	-0.556447	1.31485	0.197324	0.250454
161	1.16347	0.0197094	0.204554	0.312941
162.4	-0.547898	0.723548	0.184575	0.306448
164	1.55507	0.33161	0.279443	0.36148
165	-0.01234	0.703265	0.211509	0.347123
165.3	0.567066	0.538147	0.233521	0.260543
166	1.05972	0.065882	0.297106	0.266265
166	-1.42914	-0.244806	0.0607956	0.272216
167	-0.364998	-0.778397	0.0409664	0.272826
169	-0.541056	-0.0467998	-0.0347501	0.235403
170	0.765655	-0.0549414	0.147976	0.275511
171.5	-0.389423	0.120535	0.0359717	0.251328
172	-0.0146275	-0.180011	0.222079	0.24796
173	-0.135984	-0.119249	0.231658	0.236386
173	-0.207134	-0.399001	0.113037	0.238087
173	-0.853885	-0.344431	0.23018	0.262634
175	0.0277263	0.455611	0.485372	0.35133
176	2.19299	0.698574	0.49916	0.334985
177	-0.124995	1.61575	0.584008	0.374264
178	2.77927	1.12167	0.577185	0.349315
178	0.710752	0.923473	0.515561	0.397408
178	-0.719601	0.10639	0.493118	0.428942
178	0.328018	1.02376	0.488777	0.35445
180.053	3.46287	1.15222	0.541135	0.349516
180.4	-0.334229	1.72234	0.507188	0.305858
180.8	2.03837	0.404123	0.485631	0.373985
182	-0.491776	0.20254	0.486905	0.333556
182.55	-0.938978	-0.634463	0.292032	0.346378
184	-0.472634	-0.561285	0.204276	0.34475
184	-0.272243	-0.27113	0.286673	0.334263
184	-0.0685149	-0.274082	0.360398	0.425482
184	-0.481489	0.439881	0.364062	0.423858
185	1.86965	0.427424	0.32122	0.424503
185	-0.105886	0.539974	0.25934	0.391758
185	-0.143838	-0.285101	0.25925	0.385842
186	-0.605579	-0.0776877	0.443142	0.413236
186.158	0.516354	0.448224	0.496601	0.400647
189	1.4339	1.82269	0.513776	0.382615
190	3.51783	1.32495	0.466445	0.474192
191	-0.976865	1.21705	0.445137	0.464008
191	1.11017	-0.119938	0.488349	0.395132
191	-0.493122	0.81215	0.47779	0.395802
192	1.8194	0.551846	0.525022	0.364013
192	0.329259	0.711343	0.598315	0.331772
193	-0.0146293	-0.154613	0.60308	0.416466
194	-0.77847	-0.531404	0.685866	0.390177
195	-0.801113	0.312749	0.422141	0.300067
195	2.51783	0.484147	0.45313	0.329764
197.245	-0.264273	0.939399	0.331925	0.350841
198	0.564641	0.264727	0.321093	0.357159
201	0.493814	0.54876	0.281005	0.422363
201	0.587826	1.25245	0.212221	0.409238
202	2.6757	0.941823	0.145291	0.407976
202	-0.438053	0.575204	0.414996	0.406408
202.3	-0.512033	-0.55266	0.4397	0.408628
204	-0.707896	-0.625179	0.211415	0.381282
204	-0.655609	-0.0484728	0.222711	0.390924
204	1.21809	-0.0466745	0.274986	0.376775
206	-0.702501	-0.167665	0.192725	0.380392
206	-1.01858	0.515344	0.359645	0.363185
207	3.26711	0.605991	0.124266	0.345934
207	-0.430558	0.643369	0.113998	0.281974
207	-0.906446	-0.477277	0.214943	0.295416
209	-0.0948283	0.115826	0.461258	0.284205
210	1.34875	0.171279	0.491134	0.279325
212	-0.740088	1.23343	0.542942	0.279249
213	3.09162	0.498845	0.518891	0.341056
214	-0.854999	0.548184	0.564862	0.382645
216	-0.592072	-0.148308	0.337782	0.405956
216.86	1.00215	1.1323	0.341046	0.432386
217	2.98683	1.2605	0.444081	0.461438
218	-0.207473	1.59152	0.472271	0.452389
219	1.99521	0.241487	0.330318	0.435215
220	-1.06328	0.200973	0.350135	0.405267
220	-0.329014	-0.51046	0.12683	0.405338
221	-0.139089	-0.283231	0.227669	0.339004
224	-0.381589	0.0394661	0.309784	0.349186
224	0.639076	0.195168	0.218175	0.367827
224	0.328018	0.0621828	0.0594306	0.394535
225.8	-0.780545	-0.298453	0.0257474	0.415238
229	-0.442832	-0.493776	0.0138003	0.38741
229	-0.257949	-0.0143988	0.292058	0.403695
230.096	0.657585	0.346429	0.437781	0.4506
231	0.639651	0.30842	0.465091	0.4015
233	-0.371976	0.291113	0.51641	0.448483
233	0.605662	-0.159678	0.728818	0.485449
234	-0.71272	0.569649	0.662186	0.486782
235	1.816	1.40462	0.700343	0.453645
236	3.11058	2.26114	0.67294	0.478494
236	1.85684	1.74599	0.72954	0.520008
237	0.270554	0.838533	0.665077	0.526996
237	0.388204	1.49465	0.623778	0.522396
237	3.8252	1.18064	0.670362	0.487179
238	-0.671467	0.981847	0.662915	0.464349
240	-0.208187	-0.577846	0.728831	0.444475
240	-0.853885	-0.157008	0.605487	0.442128
241	0.591046	-0.190732	0.400138	0.442156
241	-0.309358	0.100619	0.349156	0.445135
242	0.0201681	0.01253	0.401627	0.425195
242	0.32678	0.280306	0.487992	0.493662
242.4	0.493971	0.365589	0.283448	0.471194
243	0.276015	0.245278	0.325888	0.476398
243	-0.0341524	0.0907348	0.330274	0.481879
243.3	0.0303417	0.362766	0.412407	0.509073
244	1.09211	0.72669	0.703654	0.536037
244.41	1.05762	1.2778	0.688242	0.501281
244.75	1.68368	1.16611	0.633626	0.468269
245	0.757031	0.80195	0.573	0.463361
245	-0.0348643	0.193258	0.670701	0.417365
246	-0.142394	0.0669489	0.578847	0.504772
247	0.378105	1.73182	0.707096	0.447117
247	4.95975	1.59911	0.634272	0.368192
248	-0.540532	1.20671	0.548467	0.3695
249	-0.799075	-0.640738	0.408868	0.384024
250	-0.582606	0.192601	0.476583	0.378184
250	1.95948	0.0916927	0.401316	0.263997
251	-1.1018	0.915757	0.441119	0.262183
252	1.88959	-0.0914099	0.41502	0.312817
252.12	-1.06202	0.210865	0.441872	0.346731
253	-0.194977	-0.764451	0.174919	0.318897
254.347	-1.03636	0.489358	0.150524	0.32304
255	2.69941	0.430358	0.147403	0.333571
257	-0.371976	0.963204	0.146721	0.308964
259	0.562176	-0.114556	-0.0815214	0.319146
259.082	-0.533868	0.269728	0.206638	0.303069
262	0.780875	0.40082	0.0287675	0.334157
262	0.955455	0.276628	0.0701664	0.309679
262	-0.906446	-0.265628	0.210877	0.265267
263	-0.845892	-0.781727	0.341579	0.216732
264	-0.592844	-0.967627	0.169978	0.177669
265.91	-1.46415	0.387867	0.107227	0.195621
266	3.22059	0.325992	0.0195438	0.174018
267	-0.77847	0.667029	0.193157	0.170742
269	-0.441034	0.232057	0.185914	0.160828
270	1.91568	0.799605	0.078118	0.0279766
271	0.924173	0.988417	0.130353	0.0926457
272	0.125401	-0.0878909	0.219685	0.0944118
273	-1.31325	-0.646971	0.207172	0.1318
274	-0.753066	0.00133805	0.368257	0.123755
275	2.07033	0.663165	0.123723	0.127252
277	0.672235	0.693691	0.266607	0.0872483
277.148	-0.661489	-0.0373907	0.224598	0.109118
278	-0.122918	-0.0967735	0.0364564	0.131613
278	0.494086	-0.136459	-0.100251	0.167325
278.1	-0.780545	0.221891	-0.113556	0.0957102
281	0.952133	-0.0919411	0.0783217	0.121487
282	-0.447411	0.62317	0.0613905	0.112374
283	1.36479	-0.0512664	-0.0959519	0.142165
284	-1.07118	-0.204278	-0.145301	0.100327
284	-0.906446	-1.03469	-0.169107	0.0868846
285	-1.12644	-0.702351	-0.00294049	0.0894861
285	-0.0741694	0.121436	-0.083853	0.103615
285	1.56491	0.161237	0.0415083	0.1395
285	-1.00703	0.0893568	0.0845297	0.176218
285.5	-0.289809	-0.454946	0.0513949	0.112159
286	-0.0679947	-0.458795	-0.0336299	0.125063
287	-1.01858	0.427666	0.0325884	0.168798
287	2.36957	0.210464	0.147507	0.107252
287	-0.719601	0.916615	0.260648	0.0940315
288	1.09987	0.659243	0.230708	0.150628
289	1.59746	0.584298	0.178913	0.204321
292	-0.944434	0.247479	0.256187	0.208365
292	0.0894163	-0.310973	0.329289	0.147473
295.25	-0.0779019	0.27628	0.260368	0.139415
296	0.817327	0.436704	0.351642	0.164864
296.025	0.570688	0.288248	0.141045	0.197874
298	-0.52327	0.27847	0.175014	0.160896
299	0.787992	0.138929	0.169821	0.149809
299.3	0.152065	0.582259	0.0758681	0.14145
300	0.80672	-0.0476722	0.161359	0.14169
300	-1.1018	0.0184842	0.142211	0.151538
300.14	0.350534	-0.513549	0.249207	0.162135
302	-0.78938	-0.216307	0.137793	0.189679
303	-0.210076	0.00750838	0.121697	0.206445
304	1.02198	0.333355	0.334731	0.204868
305	0.188161	0.516024	0.355728	0.162779
306	0.337929	0.109427	0.307518	0.162347
307	-0.197808	0.55572	0.209084	0.161663
308	1.52704	0.158448	0.303178	0.157263
308	-0.853885	0.334137	0.312056	0.222769
308	0.329259	0.71587	0.455516	0.190041
309	2.67224	1.36815	0.391528	0.246234
311	1.10295	1.06803	0.238098	0.254601
312	-0.571092	-0.0459775	0.263953	0.214379
313	-0.669793	-0.310423	0.212316	0.22532
313	0.309615	0.0411723	0.346034	0.213034
316.59	0.483695	0.718613	0.204611	0.196688
317	1.36253	0.225442	0.283738	0.163289
319	-1.1699	-0.362277	0.236989	0.193905
319	-1.27946	-0.62446	0.0491646	0.218486
320.5	0.575979	-0.380039	-0.0463045	0.2081
320.918	-0.436632	0.649106	-0.0766622	0.211002
321	1.80797	0.25901	-0.0533829	0.190373
321.98	-0.594307	0.515562	-0.0917565	0.206518
322	0.333022	-0.211087	0.00460991	0.244384
324	-0.371976	-0.0613623	-0.0264382	0.247357
324	-0.145133	-0.282065	0.172159	0.240501
326	-0.329084	-0.500225	0.355885	0.22088
327.816	-1.02646	-0.558715	0.303316	0.208278
328	-0.320604	-0.537684	0.302287	0.207201
328	-0.26599	0.447533	0.150856	0.208292
328	1.92919	0.853336	0.136247	0.1991
328	0.896807	1.54502	0.0683373	0.197669
329	1.80906	1.3941	0.223027	0.174399
329	1.47643	1.02431	0.271563	0.153115
329.1	-0.21255	0.2706	0.314877	0.127454
331	-0.452077	-0.376037	0.40215	0.153605
331	-0.463485	-0.576335	0.415418	0.182031
332	-0.813443	-0.654185	0.408133	0.205673
333	-0.685626	0.149768	0.416488	0.171568
334.8	1.94837	0.615215	0.312994	0.143555
336	0.582899	0.950632	0.157815	0.162621
336	0.320626	0.395391	0.068656	0.183048
337	0.282647	0.160561	0.057564	0.225883
337	-0.121591	-0.0714028	0.107	0.260962
340	-0.375264	0.519221	0.127985	0.23898
340	2.05452	0.341215	0.256441	0.238403
340	-0.655609	0.293428	0.240932	0.212223
343	-0.518624	-0.345062	0.0631799	0.230058
343	0.139047	-0.252836	0.138617	0.212921
345	-0.37893	0.0165281	0.113791	0.207203
345.75	0.289467	-0.0793923	0.135325	0.236245
346	-0.148714	0.418048	0.184058	0.265936
348	1.11339	0.0154753	0.300644	0.312237
348	-0.918252	-0.174258	0.0936068	0.275544
348	-0.717914	0.0260988	0.144111	0.284135
349	1.71446	0.314926	0.157889	0.239747
349	-0.0517695	0.756118	0.124603	0.234402
351	0.605662	0.387761	0.31677	0.24636
353	0.60939	0.86286	0.373598	0.262386
354	1.37353	0.310628	0.438099	0.282781
355	-1.05103	0.141482	0.32252	0.323873
355	0.101952	-0.420342	0.3274	0.338663
355.674	-0.311946	-0.19008	0.403967	0.338851
357	-0.360248	0.610461	0.228582	0.325456
357	2.50358	1.09507	0.192941	0.363644
358	1.14189	1.48809	0.171259	0.357164
358	0.8188	0.446797	0.198332	0.347463
360	-0.620298	-0.215517	0.227935	0.387597
360	-0.845052	-0.344918	0.316537	0.310742
360	0.430596	-0.443592	0.395302	0.347666
360	-0.91632	-0.357367	0.403538	0.372556
361	-0.586377	-0.407422	0.509947	0.389507
362	0.28043	0.236515	0.364745	0.414177
362	1.01549	1.03783	0.30656	0.421545
363	1.81756	1.03702	0.28226	0.424853
363	0.278002	1.12633	0.392659	0.419838
365	1.28342	0.457671	0.447656	0.466224
366	-0.188405	0.776966	0.549407	0.471717
366	1.23589	0.457676	0.609169	0.450393
366	0.325544	0.610184	0.7842	0.448087
367	0.26912	0.349653	0.764908	0.418719
368	0.454296	0.586368	0.66	0.43907
368	1.03569	0.489962	0.634214	0.412229
371	-0.020096	0.990818	0.522082	0.436948
372	1.95686	0.638961	0.503587	0.465275
373	-0.019883	1.32535	0.556242	0.447245
373	2.03908	0.670083	0.53397	0.467424
373	-0.00895065	0.49067	0.561017	0.411762
374	-0.558122	0.287897	0.584477	0.3922
374	1.43076	-0.17711	0.554199	0.384277
374.1	-1.40397	0.344258	0.544336	0.424035
375	1.00598	0.0678105	0.623617	0.41833
375	0.601421	0.836407	0.461777	0.388618
375.85	0.901815	0.744826	0.513427	0.410134
376	0.731241	0.75136	0.36712	0.385594
378	0.621022	0.450795	0.319989	0.398264
380	0.000121995	0.502964	0.458877	0.405617
380	0.887747	0.685665	0.374537	0.364855
381	1.16912	0.528708	0.472223	0.370441
382.755	-0.470748	0.484414	0.496938	0.334969
383	0.754867	0.0428684	0.381957	0.321752
386	-0.155514	-0.0388556	0.358355	0.29966
386	-0.71592	0.217924	0.309525	0.33123
389	1.52521	0.324982	0.285564	0.349307
390	0.165658	0.584063	0.316374	0.346916
390.59	0.0613238	0.53456	0.335111	0.302752
392.5	1.3767	0.104909	0.183716	0.312183
393	-1.1233	0.267067	0.154669	0.323639
394	0.547798	-0.192239	0.107807	0.338038
396.25	-0.00121805	0.269399	0.00546254	0.298266
398	0.261615	0.240889	0.109896	0.299715
398	0.462268	0.630893	0.0979728	0.332677
399	1.16879	0.176421	0.0858131	0.341341
399	-1.1018	-0.279817	0.117018	0.394489
399	-0.906446	-0.652103	0.00438217	0.35571
400	0.0519379	-0.848397	0.0270587	0.330895
401.286	-1.69068	-0.262721	0.00665504	0.303949
402	0.850583	0.168752	0.123147	0.301505
404.4	1.34636	0.726734	0.177879	0.295896
407	-0.0167371	0.619673	0.170174	0.301522
407	0.529399	0.0666075	0.02881	0.344445
408	-0.31284	-0.188863	0.129217	0.295117
409	-0.783149	-0.284748	0.35447	0.305957
409	0.241744	0.401587	0.392879	0.328673
410	1.74617	1.0235	0.522217	0.334995
412	1.0826	1.05848	0.469261	0.337747
413	0.346689	0.159206	0.441181	0.297087
415	-0.951667	-0.0668892	0.563673	0.275023
416	0.40431	0.641662	0.594226	0.266174
416.1	2.47234	1.16824	0.565811	0.266024
417	0.628078	1.1166	0.58367	0.31653
417	0.249377	0.311232	0.546837	0.362078
417.36	0.056242	0.41026	0.471843	0.3417
418	0.925163	0.934017	0.424244	0.37135
418.9	1.82065	1.2445	0.418018	0.35258
419	0.987689	0.689759	0.669416	0.347932
420	-0.739058	-0.0888798	0.572417	0.379541
420.7	-0.515271	-0.52169	0.408733	0.427394
421.5	-0.310741	-0.0682555	0.485331	0.43775
423	0.621246	0.226371	0.477305	0.451692
423	0.368607	0.414385	0.434084	0.454172
424	0.253303	1.14707	0.352107	0.432941
424	2.8193	0.673981	0.175584	0.434373
426	-1.05066	0.595239	0.087279	0.410681
426.191	0.0170786	0.247823	0.227879	0.437084
427	1.77705	0.64104	0.338862	0.486419
427	0.128988	0.437987	0.532742	0.508309
428	-0.592079	-0.255863	0.430109	0.469391
429	-0.304498	-0.574593	0.511926	0.422954
429.2	-0.8272	-0.489526	0.469547	0.466441
430	-0.336881	0.0686182	0.34557	0.520631
432	1.36994	0.727512	0.436989	0.50338
432	1.14948	1.70563	0.518978	0.476509
432.586	2.59746	0.942897	0.435038	0.50168
433	-0.918252	1.09169	0.355554	0.500992
433	1.59587	0.098408	0.459172	0.546381
434	-0.38239	0.724373	0.505534	0.507677
435	0.959643	0.299293	0.563861	0.527711
436	0.320626	0.842396	0.550539	0.553853
439	1.24692	0.695164	0.517561	0.594516
440	0.517947	0.233864	0.536726	0.604526
442	-1.06328	0.138956	0.445347	0.641905
442	0.962197	0.0966165	0.50622	0.628334
442	0.390929	0.466944	0.332693	0.652559
443	0.0477054	-0.032693	0.511758	0.619176
444.592	-0.536713	0.128756	0.546908	0.584741
445	0.875277	0.591839	0.500735	0.593205
446.75	1.43695	1.17967	0.501817	0.609566
447	1.22676	0.886188	0.584671	0.615632
447	-0.00515346	0.0715256	0.670116	0.694966
447	-1.00703	0.430465	0.745887	0.732197
448	2.30358	0.927817	0.66539	0.738524
449	1.4869	1.1395	0.843688	0.746395
451	-0.371976	0.79269	1.02374	0.786985
452	1.26314	0.883976	1.03811	0.844052
453	1.76076	1.08077	0.937991	0.803433
455	0.218401	1.35931	0.947627	0.718701
456	2.09876	0.500213	0.948674	0.811844
457	-0.816527	1.3348	1.11306	0.742133
458	2.72217	1.35658	0.876222	0.725166
458	2.16409	1.99234	0.861745	0.743326
458	1.09076	1.06335	0.84189	0.772047
458	-0.0647938	0.799092	0.807902	0.777515
459.7	1.3713	0.439021	0.827189	0.753994
460.43	0.0105531	0.946858	1.05923	0.761409
462	1.45872	0.0734419	0.991531	0.73305
462.8	-1.24894	0.49317	1.04465	0.747216
463	1.26974	-0.216333	0.831635	0.758365
465	-0.669793	0.451087	0.786676	0.774842
466	0.75332	0.711197	0.976487	0.760157
466.71	2.05006	2.16745	0.935582	0.767873
467	3.69897	2.27745	0.76313	0.729429
468.9	1.08332	1.58751	0.980638	0.776199
469	-0.0197558	0.196845	0.780649	0.781646
469.2	-0.473032	0.332306	0.787518	0.75376
471	1.48971	1.65153	0.821324	0.693299
472	3.93792	1.58309	0.973516	0.713265
472	-0.678366	0.68136	1.02283	0.69628
473	-1.21548	0.459779	0.850121	0.675075
473.6	3.27318	0.172194	0.554885	0.715516
474.755	-1.54112	0.195385	0.461733	0.678128
475.6	-1.14591	-0.303404	0.531608	0.666776
476	1.77682	0.747998	0.599772	0.588937
476	1.61309	1.62763	0.514109	0.607547
476	1.493	0.855185	0.265876	0.664652
477	-0.540532	0.0742986	0.430048	0.709086
477	-0.729574	-0.528019	0.477531	0.660781
477	-0.313951	-0.00505145	0.399284	0.690343
477	1.02837	0.421282	0.451233	0.63184
478	0.549426	0.594183	0.59754	0.709106
478	0.204752	0.322869	0.396829	0.695497
478	0.214428	0.734465	0.32439	0.717479
481	1.78421	0.49847	0.258111	0.71046
484	-0.503232	1.12682	0.347916	0.655168
485	2.09949	0.27812	0.532437	0.553994
486	-0.761896	0.795432	0.581121	0.573842
490	1.04871	-0.31568	0.42407	0.561625
491	-1.23385	0.113785	0.335405	0.64726
491	0.5265	-0.0695118	0.521856	0.607102
494	0.498813	0.610621	0.751594	0.570324
496	0.80655	1.11453	0.761628	0.564994
496	2.03824	1.08703	0.741683	0.592859
497	0.4163	0.375715	0.691106	0.496493
497.25	-1.3274	-0.563881	0.663638	0.532707
497.7	-0.780545	0.29786	0.742259	0.559563
498	3.00152	1.96049	0.868339	0.538159
498	3.6605	2.86558	0.854532	0.496172
498	1.93473	1.5976	0.85044	0.501021
498.8	-0.802412	0.824381	0.767467	0.546084
499	1.34083	-0.21183	0.574659	0.584834
499.9	-1.1739	0.798312	0.678671	0.595788
500	2.22801	0.570487	0.729198	0.602364
500	0.657351	1.06826	1.0066	0.594101
501	0.319403	0.471395	0.78534	0.588938
502	0.437431	0.10626	0.693504	0.583911
504	-0.438053	-0.284831	0.503305	0.514764
506	-0.853873	0.228184	0.559363	0.517254
506	1.97648	0.18437	0.39909	0.484263
506.429	-0.569496	1.59584	0.48325	0.478816
508	3.38053	0.831206	0.338891	0.438586
509	-0.317413	1.78202	0.34931	0.460424
509	2.28295	0.349094	0.309593	0.521462
509	-0.918252	0.467717	0.394512	0.49753
509.3	0.0384578	-0.64769	0.522869	0.454124
512	-1.06328	-0.312104	0.647405	0.378114
513	0.0885065	-0.304051	0.527571	0.351619
514	0.0626176	0.32159	0.653825	0.404146
516	0.813645	0.19997	0.440296	0.413225
517	-0.276352	0.749503	0.459618	0.366604
518	1.71122	0.974053	0.306635	0.297569
519	1.4873	1.40423	0.279358	0.260388
519.5	1.01418	0.893478	0.250715	0.307687
520	0.178963	0.839152	0.362595	0.306883
521	1.32432	0.560291	0.289559	0.345048
521	0.177595	0.491445	0.234607	0.288254
521	-0.0275772	0.0460683	0.163624	0.297239
521.893	-0.0118129	-0.455596	0.400259	0.29768
522.5	-1.3274	-0.576801	0.247638	0.318142
525	-0.391194	-0.367887	0.0720372	0.362774
527	0.61493	-0.2611	-0.0877216	0.375012
528	-1.00703	-0.384589	-0.151384	0.334193
529	-0.761662	-0.673267	-0.170586	0.319124
529.75	-0.251105	0.753472	-0.207224	0.280198
530.2	3.27318	0.814656	-0.145146	0.312144
533.1	-0.578109	0.51612	-0.107432	0.255158
533.22	-1.14671	-1.03568	-0.00149791	0.265278
533.531	-1.38221	-1.10163	0.112983	0.254688
534	-0.775979	-0.373962	0.158964	0.262905
534	1.0363	-0.0372189	0.262335	0.255214
536	-0.371976	0.522635	0.291264	0.240288
536	0.903582	0.361836	0.378782	0.196209
538	0.553901	0.573033	0.183187	0.185051
538	0.261615	0.713845	0.312275	0.151026
538	1.32602	0.964092	0.493415	0.102738
539.9	1.30464	1.05806	0.565351	0.0743017
541	0.543528	0.506817	0.626394	0.0970771
543	-0.327718	0.425825	0.474133	0.100047
544	1.06166	0.357734	0.607522	0.132256
545	0.339254	0.919713	0.621959	0.1312
546	1.35822	1.08929	0.566271	0.142613
546	1.57038	0.875145	0.517972	0.202502
547	-0.30317	0.468959	0.400368	0.21495
547.75	0.139662	-0.470372	0.267157	0.182296
548.224	-1.24761	0.173634	0.213747	0.193419
551	1.62885	0.500462	0.194992	0.220561
551	1.12015	0.822523	0.0462212	0.20328
553.64	-0.281423	0.125287	-0.0282937	0.135681
554	-0.462861	-0.394112	-0.106837	0.171065
554	-0.438053	-0.531475	-0.257237	0.220177
555	-0.693513	-0.463064	-0.254724	0.221395
555	-0.257627	-0.520062	-0.183778	0.219778
556	-0.609046	-0.678856	-0.00340816	0.244218
558	-1.1699	-0.852471	-0.0035306	0.31069
558	-0.77847	-0.58943	-0.0832141	0.271635
558	0.180077	-0.428006	-0.0309983	0.267328
559	-0.685626	-0.257008	0.0910317	0.275822
560	-0.265475	0.0842512	0.1315	0.253617
562	1.20385	0.798774	0.120766	0.260079
565	1.45794	1.4296	0.104174	0.248045
565	1.62701	1.00328	0.175427	0.245361
566	-0.075106	0.684572	0.184837	0.283281
566	0.501814	0.598099	0.25215	0.258364
566	1.36759	0.67946	0.307756	0.212919
566.97	0.168978	0.227348	0.424354	0.192328
568.82	-0.854522	-0.397352	0.353559	0.252224
569.86	-0.506511	-0.300429	0.216719	0.244123
570	0.459745	-0.358503	0.26193	0.261987
570.4	-1.02874	-0.112593	0.328079	0.238283
572	0.231218	0.0722167	0.27616	0.197142
572	1.01418	0.769577	0.266711	0.263983
573	1.06334	0.250039	0.218461	0.271673
573	-1.3274	-0.370932	0.228981	0.298917
574	-0.848738	-0.0133439	0.392315	0.310429
575	2.1361	1.3022	0.426214	0.295749
575	2.61924	1.30049	0.365663	0.343479
577	-0.853885	0.708477	0.618784	0.376532
577	0.360079	0.0500122	0.551236	0.397684
577	0.643843	0.443567	0.437837	0.387873
577	0.32678	0.855365	0.409869	0.406875
578	1.59547	0.641412	0.657836	0.422714
578	0.00198305	0.382979	0.699427	0.40339
579	-0.448519	0.773844	0.527439	0.345959
580	2.76807	0.512515	0.390302	0.341223
584	-0.782002	0.433088	0.39848	0.335135
585.8	-0.686802	-0.274998	0.556235	0.303913
587	0.64381	0.783041	0.505527	0.238108
588	2.39211	0.937016	0.53627	0.240011
589	-0.224876	0.574506	0.418207	0.27036
589	-0.443719	-0.0354729	0.356858	0.263608
589	0.562176	-0.204249	0.489347	0.240261
592	-0.731205	0.852459	0.325976	0.268599
592	2.72641	0.62614	0.389668	0.250382
592	-0.11678	1.13252	0.418025	0.275514
592.03	0.787929	0.165222	0.386403	0.261299
593.309	-0.175483	-0.101935	0.256746	0.273752
594	-0.918252	0.148362	0.294023	0.303094
595.107	1.53882	0.312689	0.248508	0.262954
596	0.317499	0.676566	0.30529	0.189865
596	0.173378	0.0764779	0.330766	0.244328
596.7	-0.261443	0.0271408	0.0887929	0.288278
598	0.169488	0.118431	-0.00966452	0.299429
598.25	0.447248	0.317005	-0.0452177	0.315188
598.41	0.334279	-0.11497	0.000558763	0.270374
599	-1.12644	0.207247	0.00775129	0.282145
600	1.4139	-0.0205323	-0.134226	0.280124
600	-0.349058	0.0538822	-0.138964	0.201799
603	-0.903193	-0.948631	-0.189756	0.215131
605	-1.59364	-0.747401	-0.0293199	0.221756
605	0.254631	-0.275949	-0.012375	0.243965
606	0.511164	-0.0148564	-0.0933269	0.218996
607	-0.810364	-0.296681	-0.0841669	0.214259
607.419	-0.590842	-0.384925	0.0129152	0.242318
608	0.246433	-0.310972	-0.125998	0.248381
612	-0.588507	0.60101	0.00373623	0.247574
612	2.1451	0.660085	0.219806	0.169028
613	0.42366	0.600578	0.402423	0.154324
614	-0.76703	0.0427702	0.454511	0.120436
617	0.47168	0.0114817	0.392356	0.120059
617	0.329795	0.043894	0.481826	0.131612
617	-0.669793	0.418983	0.48525	0.120105
618	1.59695	1.08834	0.418384	0.115144
618	2.33786	1.69347	0.445481	0.118581
618.4	1.14561	1.50647	0.276562	0.150685
619	1.03595	0.586798	0.357868	0.117735
621.694	-0.421173	0.382157	0.49357	0.0972594
622	0.531692	-0.142987	0.432921	0.0745687
623	-0.53948	-0.254783	0.46553	0.0911067
623	-0.756561	-0.492698	0.565852	0.0404916
623	-0.182051	-0.442431	0.40822	0.0315763
623.5	-0.388679	0.357506	0.198484	0.032672
624.65	1.64325	0.841022	0.0702119	0.106267
625.4	1.2685	0.824564	-0.0479851	0.0761237
626	-0.438053	0.549794	-0.0327371	0.0399058
626.6	0.818936	0.405305	-0.094742	0.0824445
627	0.835033	0.295481	0.00929191	0.121422
629	-0.767527	-0.246894	0.0660124	0.121294
629	-0.808187	-0.784728	0.100017	0.135592
631	-0.77847	-0.774553	0.204813	0.137339
631	-0.737003	-0.569309	0.00771294	0.123688
631	-0.192454	-0.442612	-0.108465	0.133094
631.452	-0.39838	0.143398	-0.125048	0.12475
633.45	1.02103	0.238965	-0.205125	0.108492
635	0.0942467	0.481098	-0.31838	0.123072
635	0.328018	0.535173	-0.317228	0.0997788
638	1.18325	0.0660083	-0.320274	0.110905
639	-1.31325	-0.201386	-0.153835	0.100272
640	-0.474166	-0.824738	-0.178155	0.0809833
640.5	-0.686802	-0.514398	-0.239901	0.0574235
641	-0.382226	-0.64427	-0.13975	0.0249222
642	-0.863782	-0.665419	-0.130278	0.0286446
643	-0.75025	-0.822639	-0.120513	0.0380577
644	-0.853885	0.0379947	-0.138723	0.0251545
645	1.71812	-0.0791891	-0.0693576	0.0606031
646	-1.1018	-0.167441	0.00548259	0.0354429
646	-1.11864	-0.372189	0.0141771	0.0401437
648	1.10388	0.382786	0.0663775	0.110049
648.75	1.16312	0.835904	0.0650707	0.078622
649	0.240713	0.486237	0.121744	0.0387338
649	0.0548757	0.839772	0.208344	0.104864
652.2	2.22373	0.695987	0.454506	0.154921
653	-0.190644	0.563112	0.38444	0.163982
654	-0.343749	-0.146062	0.46909	0.170136
655	0.096205	-0.216457	0.444909	0.16867
655.484	-0.401827	-0.106433	0.309259	0.186196
656	-0.0136762	0.0444125	0.206919	0.179183
658	0.548741	1.12454	0.168674	0.172812
658	2.83855	1.35147	0.114169	0.163363
658	0.667119	1.22454	0.0463543	0.116663
658	0.167958	-0.215429	0.0931333	0.148716
661.97	-1.48136	-0.748091	0.214719	0.176741
662	-0.930866	-0.928068	0.388817	0.222443
663	-0.371976	-0.54527	0.375921	0.273287
663.26	-0.332968	-0.489213	0.312837	0.289146
664	-0.762696	0.0369474	0.423475	0.340327
665	1.20651	0.318284	0.330532	0.358868
665	0.511041	1.06586	0.261341	0.317072
668.09	1.48003	1.56625	0.219472	0.34502
668.321	2.70768	1.19748	0.301003	0.381443
671	-0.595274	0.384157	0.389078	0.334208
671	-0.959934	0.217704	0.460906	0.288322
672	2.20832	0.897595	0.470274	0.323486
674	1.4444	1.09399	0.514642	0.345555
674	-0.370752	0.204527	0.372991	0.282413
675	-0.460067	-0.363073	0.347533	0.303629
676	-0.2584	-0.109402	0.301328	0.335685
676.9	0.390261	0.2791	0.212134	0.346342
677.4	0.70544	0.301086	0.378868	0.345901
678	-0.192442	0.138602	0.432858	0.347851
679.516	-0.0971904	-0.402628	0.389162	0.359293
680	-0.918252	-0.295425	0.291565	0.293338
681	0.129169	-0.00070539	0.305437	0.263671
682.8	0.786967	0.761965	0.346497	0.245384
684.03	1.36976	1.35416	0.398416	0.312609
684.15	1.90575	1.04181	0.304287	0.340502
686	-0.150086	1.10285	0.19714	0.389488
688.4	1.55288	0.46108	0.331509	0.400985
688.532	-0.0195533	0.456885	0.407855	0.453533
689	-0.162669	-0.00879916	0.427893	0.428928
689	0.155825	0.171184	0.470221	0.440535
689	0.520396	-0.115151	0.491008	0.407078
691	-1.02167	-0.467682	0.438076	0.341807
691.7	-0.901768	-0.0334517	0.282914	0.378821
693	1.82309	0.65644	0.297858	0.399758
694.1	1.048	0.751137	0.265242	0.357721
695	-0.617676	0.398135	0.257916	0.342885
695	0.764078	0.415061	0.224236	0.335875
695.163	1.09878	0.81288	0.170183	0.348731
696	0.575781	0.417622	0.238408	0.325997
697	-0.421696	0.0760522	0.32814	0.295473
697	0.074072	0.238672	0.510419	0.325371
698	1.06364	0.336092	0.401171	0.312095
698	-0.129437	0.0887751	0.438104	0.338128
699.25	-0.667879	-0.484095	0.485899	0.360396
700	-0.654969	0.0736407	0.503852	0.367883
700	1.54377	0.404371	0.428896	0.33478
701	0.324311	1.2335	0.37521	0.26723
701.2	1.83242	0.780366	0.474682	0.220607
702	0.184373	1.20626	0.468558	0.271186
703.06	1.60199	0.628538	0.41876	0.249298
704	0.0992474	0.911537	0.479173	0.275468
707	1.03337	0.369022	0.477952	0.339265
708	-0.0255515	0.259435	0.529514	0.325328
710	-0.229513	0.271772	0.341167	0.307514
711	1.07038	0.274359	0.25399	0.368424
712	-0.0177879	0.456422	0.268553	0.402765
714	0.316676	0.35855	0.203606	0.407809
715	0.776762	0.135749	0.168426	0.399206
716	-0.686192	0.0696751	0.167397	0.464799
717	0.118455	-0.616389	0.129577	0.431625
717	-1.28143	-0.715439	0.0844371	0.382723
720	-0.983343	-0.0713074	-0.0115965	0.408804
720.27	2.05085	0.0925613	-0.0957755	0.401805
722	-0.789823	0.778437	0.0471441	0.412183
722	1.07428	0.122758	0.0638926	0.371201
722	0.0838148	0.54139	0.0893161	0.391308
723.8	0.466073	-0.0509205	0.315607	0.435151
724.5	-0.70265	-0.635531	0.276287	0.420208
725	-1.67002	-0.854991	0.342969	0.389436
725.177	-0.192306	0.0878945	0.523141	0.418561
726.96	2.12601	0.833868	0.429323	0.352809
730	0.567904	1.28401	0.618649	0.362563
731	1.15811	1.47806	0.591088	0.366166
733	2.70817	1.13165	0.7411	0.355695
734	-0.471337	0.651873	0.661447	0.344762
734	-0.281208	0.322233	0.634837	0.324133
735.3	1.71925	0.693874	0.8628	0.367306
736	0.643583	1.47096	0.82651	0.322372
736.62	2.05006	1.11817	0.720848	0.3274
739	0.660859	1.68164	0.630952	0.334262
739.5	2.33401	0.75538	0.605434	0.305012
740	-0.728724	0.167827	0.511895	0.302915
740	-1.1018	-0.027032	0.454824	0.322848
741.536	1.74943	-0.0296751	0.484172	0.40912
743.7	-0.736654	0.517952	0.478552	0.418382
744	0.541079	-0.325373	0.360551	0.403415
745.3	-0.780545	0.178627	0.265435	0.428408
746.4	0.775346	0.433292	0.338985	0.379523
748	1.30507	0.251008	0.158586	0.363092
749.75	-1.3274	0.0455651	0.243263	0.35986
751	0.159019	0.155521	0.253124	0.384924
755	1.63494	0.222508	0.250714	0.400829
756	-1.12644	0.377276	0.23638	0.416709
756	0.623324	0.420335	0.214208	0.354228
758	1.76412	0.671822	0.307941	0.345675
759	-0.371976	0.644524	0.220286	0.314796
759	0.541428	-0.261482	0.081245	0.239563
759	-0.953897	0.433608	0.237433	0.300456
759.94	1.71329	-0.0640903	0.400218	0.364415
763	-0.951667	0.323375	0.253454	0.316693
764	0.2085	-0.039239	0.420372	0.329481
764	0.62545	0.0981566	0.40114	0.266669
765	-0.53948	-0.231525	0.208497	0.244144
766	-0.780545	-0.101534	0.189589	0.20025
767	1.01542	0.945224	0.174868	0.181585
768	2.60079	1.01656	0.266811	0.204323
768	-0.566526	1.1372	0.0889724	0.152878
768.633	1.37734	0.381884	0.187236	0.240943
769	0.334837	0.195555	0.127628	0.255401
769	-1.12551	-0.482095	0.0981333	0.263012
770	-0.655609	-0.486832	0.118667	0.245322
773	0.320626	0.0300837	0.12555	0.251277
775	0.425235	-0.0694732	0.209112	0.294966
776	-0.95428	-0.00225093	0.208856	0.313952
776.28	0.522293	-0.372538	0.218072	0.279457
777	-0.685626	0.00656555	0.207521	0.342204
777	0.18303	-0.244691	0.133433	0.32658
779	-0.231478	-0.241916	0.18495	0.295603
780	-0.6773	0.453359	0.252574	0.348116
781.2	2.26885	1.39617	0.126623	0.309845
782	2.59695	1.47918	0.0930352	0.317914
783	-0.428282	1.12925	0.118947	0.272069
786	1.21908	0.00477084	0.299213	0.307783
787	-0.776489	0.0299433	0.424367	0.359657
787	-0.352765	-0.256834	0.382962	0.339974
788	0.358752	-0.520884	0.397013	0.373498
788	-1.56864	-0.429489	0.547037	0.377437
788.145	-0.0785775	-0.737606	0.438353	0.409968
790	-0.5656	0.860702	0.332782	0.361905
790.7	3.22628	1.28412	0.366845	0.352507
792	1.19169	1.32664	0.398719	0.35914
794	-0.438053	0.244308	0.445167	0.432622
795.2	-0.0207102	0.371433	0.493362	0.496204
796.2	1.57306	0.730315	0.602184	0.484857
797	0.638593	1.07501	0.628045	0.518426
797.4	1.01339	0.578213	0.593897	0.482964
797.6	0.0826557	0.931083	0.608288	0.519809
798	1.6972	0.566692	0.436899	0.534862
798	-0.0797799	0.662528	0.526975	0.532753
800.25	0.370161	0.760491	0.538828	0.542687
801	1.99109	0.393506	0.604813	0.595602
801	-1.18073	0.0731856	0.459725	0.594611
802	-0.590801	-0.707089	0.582438	0.563705
804.48	-0.349732	-0.0950266	0.544076	0.514353
805.367	0.655453	0.949513	0.472604	0.505212
805.7	2.54282	0.979339	0.47118	0.47553
806	-0.260257	1.08388	0.719267	0.545934
807	0.969076	0.0351847	0.8103	0.589422
808	-0.603265	0.948368	0.599813	0.599186
809	2.47929	0.771328	0.800609	0.62919
809	0.437956	0.642611	0.76196	0.683185
810	-0.989416	0.374789	0.832192	0.733612
810	1.67583	1.44265	0.868473	0.665024
814.75	3.64154	2.35101	0.646916	0.644978
815.56	1.73566	1.40366	0.706271	0.644624
817	-1.16622	0.800216	0.784978	0.660532
818	1.83121	-0.168515	0.77707	0.635116
819	-1.17054	0.454804	0.670323	0.634887
822	0.703741	0.244293	0.666201	0.632875
825	1.19968	0.374291	0.676185	0.654445
825.1	-0.780545	0.349734	0.556691	0.639413
825.5	0.630072	0.666404	0.473369	0.650534
825.62	2.14969	0.685955	0.464603	0.636859
826	-0.721893	0.768628	0.595561	0.585514
826	0.87809	0.177439	0.458917	0.615161
826	0.376119	0.138189	0.693698	0.646022
828	-0.839644	-0.19337	0.760356	0.649018
828	-0.116586	0.478493	0.689698	0.640447
829.8	2.39171	1.29309	0.761044	0.566991
832	1.60416	1.59801	0.688773	0.603577
832	0.798159	0.727956	0.591804	0.589303
835	-0.218452	0.97696	0.668554	0.616413
838	2.35117	1.27878	0.651899	0.56333
839	1.70362	1.3982	0.688348	0.573618
840.3	0.139808	0.711019	0.814547	0.65715
842	0.289633	-0.00817998	0.890369	0.613388
842.102	-0.453981	0.176932	0.758967	0.55766
843	0.695145	0.22351	0.635672	0.506334
844	0.429365	0.584255	0.561167	0.58947
844.5	0.628255	0.660158	0.585956	0.557049
845	0.922854	0.868149	0.482406	0.593421
845	1.05334	0.99898	0.354505	0.579487
846	1.02075	0.831589	0.36317	0.583576
847	0.420681	0.398723	0.293015	0.632118
848	-0.245256	-0.0479991	0.415685	0.633054
848.7	-0.319422	-0.137099	0.391128	0.626746
849	0.15338	0.21063	0.403615	0.679463
850	0.797933	0.245471	0.367768	0.664957
850	-0.214901	0.284272	0.366305	0.599107
850.75	0.269784	-0.235938	0.480717	0.666558
851	-0.762696	0.29772	0.393104	0.665546
852	1.38607	0.316719	0.440644	0.607843
853	0.32678	0.776509	0.418725	0.583759
854	0.616676	0.344669	0.611683	0.556803
855	0.0905508	0.536046	0.626274	0.544312
857	0.900912	1.25366	0.60416	0.528437
857	2.76952	1.12566	0.623601	0.508279
859	-0.293458	1.20328	0.697861	0.541061
860	1.13378	0.0887636	0.842297	0.52207
864	-0.574033	1.0449	0.794705	0.502173
864.1	2.57495	0.791053	0.897305	0.461863
869	0.372243	1.1378	0.966221	0.464921
869	0.466213	0.305057	0.975205	0.453325
872.34	0.0767138	0.642204	0.742668	0.455655
872.39	1.38369	0.954747	0.70441	0.413534
876	1.40384	1.15324	0.713167	0.383177
876.137	0.672197	1.31394	0.623917	0.373175
878	1.86578	1.39613	0.696879	0.36128
878.5	1.65041	1.24717	0.497558	0.395716
878.837	0.225316	-0.237141	0.420705	0.367823
879	-2.58715	-0.0553905	0.498747	0.35723
880	2.19566	-0.184532	0.54673	0.352271
880.58	-0.162108	0.609528	0.562152	0.368678
882	-0.204967	0.051107	0.430899	0.37736
883	0.520396	-0.033148	0.296128	0.366057
884	-0.414872	-0.225007	0.097155	0.353179
884.1	-0.780545	0.147139	0.0249276	0.387162
886	1.63684	0.550921	0.0170023	0.388726
887	0.796474	1.34944	0.257992	0.353822
887.964	1.61501	0.615512	0.0554751	0.28804
888	-0.56495	-0.0997722	0.0432594	0.32896
890.4	-1.34938	-1.01104	0.054965	0.286466
890.9	-1.11881	-0.63373	-0.0317644	0.336759
895	0.566995	-0.148458	0.0779062	0.286637
895	0.106438	0.567044	0.0564891	0.271247
895	1.0277	0.097347	-0.0312162	0.243542
898.7	-0.842097	-0.0532465	-0.113518	0.278206
899	-0.345343	-0.405608	-0.15398	0.288711
900	-0.0293832	-0.38509	-0.141115	0.290032
904.7	-0.780545	0.140086	0.00733982	0.260399
907	1.23019	-0.217386	0.0650763	0.197789
913	-1.1018	0.149881	0.170339	0.141296
913	0.321256	-0.406199	0.173972	0.154319
913	-0.438053	0.297096	0.0608057	0.22732
915.571	1.00808	0.0660181	0.104235	0.206574
916	-0.371976	0.504516	0.230454	0.24349
916	0.877442	0.0842358	0.180515	0.227901
917	-0.252759	0.923539	0.345163	0.194538
918	2.14594	0.684703	0.284447	0.213821
918.3	0.160933	0.545692	0.336548	0.217184
920	-0.669793	-0.233172	0.263095	0.232499
921	-0.190655	0.229164	0.401406	0.22525
921.08	1.54794	0.192939	0.457962	0.156905
922	-0.77847	0.819549	0.580311	0.172085
922.821	1.68918	0.410051	0.477728	0.207275
925	0.319446	0.562779	0.431134	0.232928
925	-0.320284	-0.260461	0.228621	0.222739
926	-0.780545	0.178597	0.271982	0.208386
927.4	1.63662	0.904163	0.363163	0.222144
929	1.85641	1.6521	0.460012	0.205999
929.36	1.46327	0.886126	0.456755	0.212849
932	-0.661303	-0.0499008	0.448224	0.217179
937	-0.951667	-0.834913	0.270215	0.250675
937	-0.89177	-0.344029	0.279108	0.198966
939	0.811351	0.205836	0.258516	0.198966
940.21	0.697926	0.923783	0.46562	0.209845
941.5	1.26207	1.15303	0.387862	0.262452
942	1.4991	0.618241	0.166733	0.212803
942	-0.906446	-0.129433	0.0770599	0.234087
943	-0.980949	-0.478185	0.136756	0.237951
944	0.452841	-0.38576	0.202572	0.284439
944	-0.629171	0.716561	0.269257	0.224716
945	2.32601	0.722365	0.179203	0.242113
947	0.470254	0.445248	0.242464	0.276373
947	-1.46052	-0.290699	0.0537502	0.288874
948	0.118172	-0.369402	-0.0486614	0.270211
948	0.234143	0.129297	0.0227983	0.341814
948.4	0.0355763	0.126074	0.136646	0.340978
949	0.108501	-0.131795	0.0333414	0.344685
950	-0.539463	0.405295	0.0018327	0.367584
951	1.64685	-0.153752	-0.0991791	0.376537
951	-1.56864	0.0137097	-0.00191161	0.331715
961	-0.0370779	-0.480089	0.013713	0.264463
961.179	0.16545	0.285045	0.0448886	0.243065
964	0.726763	-0.0681706	0.0993692	0.223562
964	-1.09672	-0.490587	0.21961	0.279653
967	-1.1018	-0.462563	0.176271	0.29821
969	0.810835	0.5461	0.275153	0.30323
969.643	1.92927	0.50465	0.223491	0.318866
971	-1.22615	0.42964	0.35286	0.275584
971.9	0.585805	0.137002	0.402539	0.304895
972	1.05135	1.15878	0.55442	0.389824
972	1.83919	0.782986	0.616072	0.437077
974	-0.54158	0.747124	0.721605	0.436514
975	0.943765	0.424702	0.842403	0.44348
976	0.87192	0.729191	0.76317	0.386852
976.4	0.371889	0.65064	0.609194	0.383296
977.6	0.708112	1.17455	0.612945	0.398452
979	2.44366	1.6011	0.607245	0.374839
979	1.65154	1.52716	0.434561	0.354751
980	0.486276	0.949327	0.416777	0.336615
980	0.710166	0.272929	0.449103	0.351255
982	-0.377655	-0.0159545	0.455335	0.347343
982.849	-0.380375	-0.642642	0.490643	0.289852
984	-1.1699	-0.349984	0.420142	0.324654
984.2	0.500319	-0.736163	0.560807	0.320322
984.6	-1.53891	0.177943	0.592255	0.323448
985.366	1.57242	-0.0077264	0.558513	0.32019
986.2	-0.0566896	0.850994	0.554596	0.339086
989.041	1.03725	0.794031	0.486205	0.389242
989.14	1.40153	0.584386	0.496564	0.361715
990	-0.685626	1.178	0.542605	0.343175
990	2.81809	1.68261	0.5687	0.404533
992	2.91538	2.29296	0.472383	0.373058
992	1.14541	1.4961	0.530324	0.339884
993	0.427523	0.419079	0.37346	0.299473
993	-0.315698	-0.0368169	0.428391	0.407228
993.4	-0.222276	-0.0759124	0.31154	0.36891
994	0.310237	-0.23017	0.155423	0.33859
995	-0.77847	-0.470889	0.200962	0.359802
995	-0.944434	-0.797565	-0.00238084	0.31815
996	-0.669793	-0.798257	-0.176331	0.271393
996.7	-0.780545	-0.227686	-0.214015	0.248626
998	0.767279	-0.242924	-0.258942	0.229544
999	-0.715506	-0.296153	-0.160882	0.253448
1001	-0.940231	-0.55276	-0.174589	0.26988
1005	-0.00254278	-0.391606	-0.122273	0.268598
1008	-0.232044	0.0238448	0.0319559	0.327228
1008	0.306121	0.218079	0.0395453	0.331987
1008.07	0.580159	0.213296	0.0547675	0.358143
1009	-0.246392	0.496327	0.108183	0.306252
1010	1.15521	0.160311	0.344191	0.287368
1011	-0.427889	0.607434	0.339855	0.254973
1013	1.09498	0.734018	0.369706	0.232834
1013.49	1.53497	0.599784	0.458303	0.239102
1014	-0.830592	0.0876379	0.396024	0.184569
1016	-0.44146	-0.417123	0.398256	0.0986345
1016.46	0.0206822	1.29554	0.401379	0.0535282
1019.8	4.3074	1.18251	0.392978	0.067727
1022.8	-0.780545	1.01146	0.435021	0.0575535
1025	-0.49247	0.0177985	0.487666	0.0605742
1025.3	1.32641	-0.110758	0.385464	0.0363346
1026	-1.16622	0.166595	0.381028	0.0344056
1027.76	0.33959	-0.0665365	0.484034	0.0354346
1029	0.627017	0.198066	0.489339	0.0460517
1029.1	-0.372408	0.680152	0.437113	0.080814
1032	1.78585	0.591743	0.0895235	0.0452443
1033	0.361789	0.569861	0.113523	0.0729329
1033	-0.438053	0.464055	0.173373	0.0852222
1034.39	1.46843	0.581625	0.0580412	0.078132
1036	0.714501	0.607011	0.160063	0.104002
1038	-0.361896	-0.136697	0.073979	0.101319
1039	-0.762696	-0.677013	-0.0267802	0.0881518
1039	-0.906446	-0.696563	0.0691449	0.0869815
1040.3	-0.420546	-0.307239	-0.101478	0.0318124
1041	0.405273	-0.139613	-0.131354	0.0162822
1042	-0.403567	0.121939	-0.154187	-0.0226198
1042.13	0.364109	-0.330375	-0.309767	-0.0146633
1045	-0.951667	-0.490643	-0.417276	-0.0278771
1046	-0.884372	-0.256524	-0.405951	-0.00559516
1048	1.06647	-0.197136	-0.302854	-0.00154127
1049	-0.773503	0.0688731	-0.297982	-0.120849
1050	-0.0863454	-0.546798	-0.23458	-0.104883
1050.1	-0.780545	-0.577389	-0.287412	-0.108824
1051.4	-0.865277	-0.847983	-0.281948	-0.148242
1052	-0.898128	-0.651809	-0.244082	-0.117527
1052	-0.192023	-0.10213	-0.168276	-0.136394
1052	0.783759	-0.080541	-0.110144	-0.122573
1052	-0.83336	0.160294	-0.201179	-0.127823
1052	0.530482	-0.230031	-0.238105	-0.176417
1058	-0.387215	-0.0594444	-0.307465	-0.19384
1058	-0.3216	0.0744263	-0.299136	-0.187774
1059	0.932094	0.265305	-0.115251	-0.213743
1061	0.185421	0.368376	-0.15039	-0.254668
1062	-0.0123858	-0.0420062	-0.100173	-0.249998
1062.51	-0.299054	-0.546279	-0.138883	-0.239305
1063.29	-1.3274	-0.917734	-0.15409	-0.235199
1063.8	-1.12675	-1.03659	-0.193594	-0.194462
1064	-0.655609	0.0368814	-0.212432	-0.204734
1065	1.893	-0.0626057	-0.220821	-0.198259
1065	-1.42521	0.343007	-0.268561	-0.176447
1067	0.561228	-0.220292	-0.314884	-0.136938
1068	0.203107	-0.0990414	-0.230794	-0.132753
1069	-1.06146	-0.30681	-0.251434	-0.127166
1070	-0.0620782	-0.597777	-0.189667	-0.0655691
1072	-0.669793	-0.393098	-0.1427	-0.0589069
1073	-0.447422	-0.300408	-0.109998	-0.0660459
1073.5	0.215992	-0.246952	-0.216212	0.0106042
1075	-0.509427	0.318508	-0.196338	0.0331553
1076.3	1.24896	0.0436262	-0.24387	0.00844805
1078	-0.608653	0.079807	-0.276176	-0.0194195
1078.6	-0.400884	-0.477265	-0.253525	-0.0106349
1079	-0.422257	-0.329405	-0.155211	-0.0536228
1079.7	-0.165074	-0.0958449	-0.114359	-0.0434715
1081	0.299796	-0.330792	-0.092009	-0.027145
1085.2	-1.1271	-0.326353	-0.0166992	-0.0718297
1087	-0.151756	-0.520115	0.072345	-0.0451184
1087	-0.281491	-0.384979	-0.0573218	-0.0223023
1087	-0.721689	0.136482	0.0711154	-0.0168077
1088	1.41263	0.211313	0.231064	0.0317012
1089	-0.056999	0.414482	0.273445	0.041504
1090.58	-0.112179	0.392153	0.210997	0.0764111
1093.02	1.34564	0.686565	0.363275	0.0247257
1095	0.826237	0.491944	0.446193	0.0673969
1096	-0.696044	0.482699	0.369387	0.0246212
1097	1.31791	0.873404	0.356801	0.0247501
1098	1.99835	1.17657	0.37571	0.0515744
1098.78	0.213454	0.370001	0.187937	0.0530321
1099	-1.1018	0.56521	0.196377	0.058797
1102	2.58398	0.53295	0.231395	0.0529452
1102	0.116674	0.4656	0.0697708	0.059123
1103	-1.30385	-0.552486	0.107184	0.0538365
1103	-0.470281	-0.737395	0.221209	0.027065
1105	-0.438053	-0.770769	0.129896	0.0323245
1105	-1.40397	-0.59081	0.053706	0.0427601
1107.61	0.0695949	-0.307096	-0.00623264	0.0595855
1108.3	0.413091	-0.198677	0.128235	0.0825886
1109	-1.07872	0.240601	-0.0728864	0.058581
1109	1.38743	0.441016	-0.0476651	0.109881
1109	1.01434	0.783323	-0.0516535	0.0959543
1110	-0.0517968	0.606016	-0.00637423	0.113886
1110.11	0.855507	0.0393616	0.0325379	0.137186
1115	-0.685626	0.361696	0.126371	0.107837
1115	0.915207	-0.0677524	0.0943729	0.0851317
1115	-0.432838	0.325787	0.01945	0.123022
1116	0.494994	-0.43384	0.124297	0.104097
1118	-1.36368	-0.219925	-0.0180192	0.0935927
1119	0.208908	-0.33638	-0.0826921	0.15192
1121.8	0.14563	0.119352	-0.104037	0.158776
1124	0.00351919	-0.0870747	-0.15649	0.130974
1125	-0.410373	-0.372536	-0.0884559	0.0890512
1126	-0.710753	-0.209044	-0.0914655	0.138097
1128.1	0.493992	-0.32136	-0.114646	0.0511774
1129	-0.747319	-0.0696942	-0.0688845	0.0546474
1129	0.0442438	-0.35835	-0.0298707	0.0874862
1130	-0.371976	-0.0863384	-0.00876741	0.107967
1130	0.0687169	0.0105426	0.00330925	0.106035
1135	0.334887	0.424556	0.00920207	0.143066
1135.98	0.870063	0.141468	-0.0353542	0.145463
1139.2	-0.780545	0.423644	0.118222	0.181599
1140	1.18142	-0.125866	0.118222	0.197779
1141	-0.77847	0.309468	0.191614	0.165183
1144	0.525457	0.024589	0.317245	0.181151
1144	0.32678	0.314716	0.450469	0.172385
1146	0.0919114	-0.220009	0.495706	0.219298
1146.3	-1.07872	0.202027	0.361842	0.184347
1148	1.59289	0.336054	0.377521	0.163521
1149.4	0.493992	0.813481	0.341065	0.175703
1149.43	0.353562	0.92542	0.280492	0.16216
1152	1.9287	1.30288	0.343983	0.208295
1152	1.62638	1.43412	0.339042	0.205406
1153	0.747273	0.233531	0.282258	0.230557
1154	-1.67306	0.0598199	0.293625	0.219417
1156.1	1.10525	-0.631737	0.377371	0.236517
1156.93	-1.3274	0.0168924	0.407124	0.283328
1157	0.272823	-0.293559	0.350818	0.247388
1157.5	0.173897	0.299357	0.321956	0.275158
1158.14	0.451351	0.0334213	0.3089	0.359562
1159	-0.524985	0.0629274	0.170724	0.343857
1159	0.262415	-0.0283667	0.318678	0.32893
1161	0.177469	0.826357	0.279654	0.309663
1162	2.03919	0.62202	0.204506	0.302821
1163	-0.350597	0.536404	0.300692	0.323175
1163	-0.0793779	0.4343	0.274873	0.273333
1164	1.73287	0.402414	0.310773	0.304562
1165	-0.446254	1.41773	0.285942	0.28895
1166	2.96658	0.0873009	0.406103	0.274497
1167	-2.25842	0.228729	0.355424	0.266909
1168	-0.0219698	-0.72167	0.367534	0.272553
1168	0.115383	-0.00701215	0.324638	0.21675
1169	-0.11445	0.237777	0.273125	0.199629
1169.6	0.712397	0.225608	0.311905	0.204406
1171.3	0.0788758	0.68957	0.452541	0.160159
1171.3	1.27744	0.286181	0.410377	0.13653
1178	-0.49777	0.379596	0.172406	0.110189
1180.82	0.359122	0.419034	0.287492	0.144505
1181	1.39575	0.210525	0.326436	0.147344
1182	-1.1233	0.258259	0.327768	0.187248
1182	0.502322	1.07381	0.264634	0.211908
1182	3.84242	1.08867	0.258929	0.170865
1182.4	-1.07872	0.720237	0.241866	0.142475
1183	-0.602991	-0.737944	0.13513	0.137237
1186	-0.532124	-0.19098	0.151679	0.135091
1186	0.562176	0.0551409	0.0727531	0.19909
1187	0.135371	-0.121304	-0.0815137	0.171663
1189	-1.06146	-0.0997562	-0.0250563	0.165058
1189.2	0.626821	-0.203902	-0.020642	0.197659
1191	-0.177066	0.0420487	-0.280964	0.17643
1191.2	-0.323609	-0.250069	-0.171512	0.162375
1192	-0.249532	-0.465969	-0.160516	0.0695291
1193	-0.824766	-0.664183	-0.133632	0.141274
1193	-0.918252	-0.673151	-0.0889092	0.130013
1194	-0.276435	-0.208717	-0.0667152	0.124819
1195.8	0.568536	0.0765623	0.0962176	0.145062
1197	-0.0624142	0.356395	-0.0571081	0.134145
1197.2	0.563062	0.020865	-0.100383	0.117508
1201	-0.438053	-0.00128368	-0.129523	0.0799848
1203.75	-0.12886	0.222036	-0.10183	0.0714272
1204	1.23302	0.524147	0.156982	0.0570311
1204	0.468281	1.02794	0.271863	0.0987853
1204.4	1.38253	0.0592494	0.247104	0.146783
1205	-1.67306	-0.372239	0.301714	0.180759
1208.8	-0.826186	-1.08665	0.357713	0.137651
1209.45	-0.760711	-0.473679	0.248261	0.152282
1213	0.16586	0.820855	0.196698	0.147299
1214	3.05742	1.34275	0.26996	0.165035
1215	0.804965	1.07152	0.152512	0.128058
1216	-0.647818	0.514945	0.113404	0.170801
1216	1.38769	0.505811	0.0743344	0.179014
1216	0.777565	0.362178	0.200614	0.21262
1217.5	-1.07872	-0.504218	0.21104	0.378889
1218	-1.2115	-0.440047	0.234347	0.398573
1219	0.97008	-0.256709	0.164433	0.397199
1219	-0.528705	0.10768	-0.0586419	0.44257
1220	-0.118334	0.0498142	0.106006	0.435842
1220.3	0.796482	0.299758	0.2183	0.439054
1222	0.221127	0.115939	0.261205	0.419914
1224	-0.669793	-0.286589	0.336204	0.484466
1224	-0.411102	-0.654585	0.380097	0.457604
1224	-0.88286	-0.527554	0.405717	0.515616
1225	-0.288702	0.701042	0.358777	0.511246
1225	3.27469	1.34086	0.32057	0.452646
1225	1.03658	2.11418	0.465714	0.418268
1225	2.03126	1.6568	0.36649	0.354541
1226	1.90256	1.17117	0.494355	0.430063
1229	-0.420323	0.218342	1.02601	0.447447
1229.2	-0.827206	-0.327183	1.09089	0.492466
1230	0.26598	-0.554343	1.12899	0.477865
1231	-1.1018	0.407668	1.22937	0.417211
1234	2.05882	0.0883786	0.929656	0.372428
1236	-0.691887	1.16868	0.851759	0.383104
1238.7	2.1391	2.91741	0.696824	0.344
1239	7.30502	3.33543	0.75948	0.30709
1240	0.562176	2.51861	0.744454	0.351803
1242	-0.311366	0.489256	0.944433	0.374155
1242.81	1.21696	-0.105148	0.904999	0.359489
1243	-1.22104	-0.0453199	0.884855	0.34913
1244	-0.131881	-0.548558	0.675685	0.337258
1244	-0.292756	0.805921	0.622798	0.354882
1245.9	2.8424	0.634642	0.59522	0.339248
1249	-0.645715	1.45639	0.105292	0.344398
1249.5	2.17248	0.400413	0.152157	0.367598
1250.57	-0.325529	0.147661	0.140167	0.364582
1251	-1.40397	-0.936073	0.0809046	0.394268
1252.1	-1.07872	-1.32263	0.0816225	0.344718
1252.4	-1.4852	-0.279496	0.0792526	0.314624
1252.8	1.72543	0.065444	0.0739713	0.344571
1253.6	-0.0438976	0.982232	-0.174415	0.275194
1254.04	1.26516	0.243349	-0.0691422	0.294286
1255	-0.491218	0.367321	-0.227684	0.330534
1256	0.328018	-0.457823	-0.185309	0.324864
1256.86	-1.21027	-0.349893	-0.158036	0.356291
1257	-0.167429	-0.583225	-0.129625	0.3373
1257	-0.371976	-0.474265	0.0753585	0.35403
1260	-0.88339	-0.107332	-0.0718301	0.338123
1260	0.933371	-0.0518864	-0.0981071	0.224713
1261.37	-0.20564	0.345941	-0.140258	0.230121
1262	0.310092	-0.296808	-0.175415	0.213693
1264.82	-0.994876	-0.445778	-0.127473	0.170637
1268	-0.652551	-0.0192924	0.0228748	0.283944
1269	1.58955	0.151533	0.0128623	0.276058
1269	-0.482399	0.223033	0.262917	0.301506
1273	-0.438053	-0.0958483	0.240517	0.236251
1274	0.632907	-0.274575	0.207546	0.228732
1274	-1.01858	0.220492	0.274853	0.200496
1274	1.04715	0.357839	0.254901	0.192846
1274	1.04495	0.591493	0.342056	0.204185
1275.4	-0.317617	1.36873	0.465841	0.228742
1276.6	3.37885	0.613944	0.363933	0.252537
1277.6	-1.2194	0.866085	0.49098	0.227165
1281.9	0.438807	0.00779427	0.666955	0.209216
1282	0.803976	0.417861	0.678464	0.17048
1282.92	0.0108014	0.375742	0.676325	0.210654
1285	0.312448	0.509158	0.558478	0.240221
1286	1.20423	0.525869	0.747334	0.237999
1286	0.0609344	0.896153	0.736058	0.296508
1286	1.4233	1.2286	0.56763	0.317396
1286	2.20158	1.47681	0.642653	0.347169
1286.5	0.805543	0.652154	0.547794	0.332369
1287	-1.05066	-0.321892	0.55432	0.327488
1289	-0.720556	0.702191	0.508947	0.306796
1291.78	3.87779	0.890158	0.428535	0.367736
1292	-0.486759	1.41449	0.350011	0.369428
1293	0.852424	0.0905344	0.318319	0.324661
1295	-0.0940623	-0.0752386	0.262346	0.334482
1297.39	-0.984078	-0.0587565	0.0588004	0.348231
1298	0.901871	-0.250667	-0.0267658	0.322079
1300	-0.669793	-0.220552	0.131052	0.36693
1301	-0.893732	-0.512385	0.289659	0.354354
1302	0.0263704	-0.427269	-0.0562126	0.358072
1302	-0.414444	0.0652088	0.140602	0.360024
1303	0.5837	-0.227449	0.121642	0.301126
1303	-0.851604	-0.248618	0.158339	0.329995
1304	-0.47795	-0.00431635	0.241767	0.318746
1304	1.31661	0.832399	0.153291	0.328938
1305	1.65854	0.554956	0.15654	0.328332
1305	-1.31028	0.93791	0.332618	0.391524
1307.9	2.46547	0.574403	0.292432	0.361361
1308	0.568021	1.16329	0.29173	0.405646
1308	0.456393	0.430585	0.250122	0.356965
1308	0.26734	0.0994867	0.318938	0.312527
1308.55	-0.425273	-0.259662	0.314538	0.315145
1309	-0.621053	0.233705	0.293414	0.328664
1310.4	1.74744	0.183322	0.214924	0.325701
1311	-0.576421	0.24868	0.383095	0.269673
1311.2	-0.42498	-0.347275	0.203412	0.245117
1312	-0.0404232	-0.0949225	0.214107	0.251741
1312	0.180636	-0.134576	0.188995	0.244958
1315	-0.543941	0.212145	0.166678	0.300146
1315.3	0.99974	0.312331	0.279203	0.325413
1316	0.481195	0.897738	0.31951	0.363072
1316	1.21228	0.487902	0.413419	0.373681
1318	-0.229769	0.570316	0.44164	0.346422
1320	0.728439	0.192793	0.606889	0.3527
1321	0.0797079	0.246912	0.558426	0.340331
1321.1	-0.0674102	0.424966	0.559844	0.352185
1322	1.2626	0.392915	0.657663	0.339458
1323	-0.016445	1.46741	0.561526	0.2944
1323.7	3.15608	0.995507	0.47252	0.26682
1324	-0.153111	1.68558	0.482137	0.305654
1325	2.05376	0.377759	0.391337	0.241131
1326	-0.767377	0.496099	0.419473	0.251977
1327	0.201909	0.119292	0.38754	0.243925
1328	0.923345	0.227644	0.491994	0.220639
1329	-0.442322	-0.124287	0.543745	0.249231
1330	-0.853885	0.0201096	0.613166	0.290712
1333	1.35654	-0.36304	0.375005	0.276909
1335	-1.59177	0.305081	0.305193	0.337544
1339	1.15048	-0.280193	0.159481	0.357684
1339	-0.399286	0.750196	0.212446	0.361294
1339.7	1.4994	1.04633	0.177773	0.36918
1341	2.03887	1.52105	0.0461726	0.363968
1341.69	1.02487	0.882464	0.0282606	0.376081
1342	-0.41635	-0.197255	0.113015	0.373525
1342.4	-1.20029	-0.58285	0.0517294	0.350946
1344	-0.131911	-0.435032	0.128644	0.33647
1344	0.0271018	-0.140999	0.122351	0.310085
1344.21	-0.318189	-0.44725	0.155241	0.296809
1345	-1.05066	-0.693284	0.00324535	0.280459
1345	-0.711002	-0.448076	-0.0752561	0.334499
1345	0.417436	0.0478933	-0.0605402	0.321961
1345	0.437246	0.138876	0.0423049	0.254223
1345	-0.438053	0.35176	0.265799	0.253447
1347	1.05609	0.237367	0.306682	0.262707
1347	0.0940691	0.123203	0.31301	0.279404
1347.9	-0.780545	0.0582906	0.369922	0.271557
1353	0.861348	0.442137	0.388068	0.24554
1355	1.24561	1.07776	0.538456	0.262413
1355.5	1.12633	1.50802	0.53504	0.278171
1355.79	2.15213	1.25326	0.518971	0.253699
1356.3	0.481336	0.918493	0.489429	0.279514
1356.7	0.122016	0.379614	0.388431	0.275875
1358	0.53549	-0.0403213	0.347644	0.36979
1359	-0.77847	0.433945	0.346138	0.352638
1361	1.54482	0.377513	0.535008	0.323555
1362	0.366193	0.702407	0.413258	0.310312
1364	0.196213	-0.106259	0.345359	0.331539
1364.29	-0.881185	-0.381285	0.189348	0.37635
1364.3	-0.458885	-0.619267	0.321959	0.374973
1365	-0.517731	-0.593251	0.312757	0.37094
1366	-0.803138	0.791178	0.266976	0.359509
1368	3.6944	0.770207	0.302378	0.394258
1368	-0.580644	1.07387	0.220521	0.386811
1369	0.107847	-0.220281	0.186459	0.415899
1369	-0.188047	0.796767	0.190397	0.389946
1371.3	2.4705	0.755483	0.22047	0.399723
1371.5	-0.0160052	0.767757	0.316844	0.367428
1373	-0.151223	-0.138224	0.606484	0.378085
1373	-0.247445	-0.027235	0.708532	0.396439
1375	0.316963	-0.0250724	0.510912	0.4312
1375.43	-0.144735	0.142503	0.578218	0.401958
1376	0.255281	-0.106517	0.606954	0.366928
1376.9	-0.430097	0.27064	0.673902	0.294141
1378	0.986736	1.46117	0.496278	0.279597
1379	3.82686	1.84706	0.487053	0.287919
1382.39	0.727578	1.76151	0.441628	0.296259
1384.86	0.730101	0.628879	0.492327	0.308739
1385	0.428958	0.565981	0.401455	0.298643
1386	0.538884	0.594671	0.526199	0.282494
1386.1	0.816172	0.387065	0.46047	0.29129
1386.3	-0.193862	0.155974	0.489271	0.33589
1387.4	-0.154388	-0.393615	0.397008	0.329138
1390	-0.832596	-0.15798	0.180126	0.352866
1391.04	0.513042	-0.455224	0.134647	0.38447
1392	-1.04612	0.397786	0.247681	0.327691
1392	1.72644	-0.0167816	0.214399	0.341361
1392.4	-0.730662	0.332564	0.148471	0.345416
1394	0.00191855	-0.375318	0.0191734	0.343348
1395.2	-0.39721	0.0594477	0.0205557	0.290085
1396	0.573634	0.0739377	0.0639479	0.278441
1396.4	0.0453886	1.01488	0.180173	0.285863
1398	2.42561	0.800242	0.131513	0.301582
1401	-0.0702735	0.635105	0.273954	0.292265
1401	-0.450024	-0.547865	0.134823	0.275997
1402	-1.1233	-0.582149	0.223003	0.285889
1403.5	-0.173127	-0.266643	0.297929	0.310147
1404	0.496496	0.411384	0.273563	0.259239
1408	0.910782	0.396804	0.271987	0.164481
1409	-0.216865	0.594807	0.310231	0.129787
1409	1.0905	0.171038	0.224481	0.0902144
1412	-0.360525	0.440668	0.231467	0.103165
1413	0.592027	0.452438	0.280823	0.081063
1413	1.12581	0.318381	0.336968	0.0444044
1413	-0.762696	0.30437	0.353422	0.0576962
1413	0.549994	0.135447	0.284322	0.0438277
1413	0.619042	0.769469	0.235787	0.0459266
1414	1.13937	0.597641	0.280907	0.0199552
1415	0.0345088	0.488064	0.201386	0.0414318
1416	0.290311	0.0145695	0.166967	0.0053907
1416.1	-0.281112	0.0276263	0.174195	0.0124705
1417.93	0.0736793	-0.249146	0.143241	0.001294
1418	-0.540007	-0.0945224	0.107147	0.000771479
1420.6	0.18276	0.0342302	0.0413298	0.00318586
1421	0.459937	0.180128	-0.0555166	-0.00755728
1421.9	-0.102314	-0.173063	-0.201519	-0.0285937
1424	-0.876811	-0.0928939	-0.13637	-0.0426851
1425	0.700443	0.161713	-0.186105	-0.0113476
1425.8	0.661506	0.0192809	-0.222928	0.0399915
1427.3	-1.30411	-0.359954	-0.200889	0.0976876
1428	-0.437261	-0.858341	-0.216786	0.0673956
1428	-0.833655	-0.773859	-0.27818	0.0416412
1429	-1.05066	-0.290861	-0.352554	0.0351383
1429	1.01173	-0.164877	-0.351045	-0.00397936
1429.9	-0.455704	-0.0924787	-0.285618	0.0186772
1430	-0.833466	-0.294966	-0.359786	-0.000242187
1430	0.404272	-0.402555	-0.437288	-0.0486083
1432	-0.77847	-0.370782	-0.378396	-0.060402
1432.31	-0.738149	-0.724096	-0.303759	-0.0437012
1433	-0.655668	-0.491163	-0.277386	-0.074137
1434	-0.0796713	-0.210251	-0.108744	-0.109054
1435.7	0.104585	-0.129052	-0.223152	-0.10868
1437.86	-0.412069	-0.269503	-0.128761	-0.0979821
1438	-0.501026	-0.444606	0.00593468	-0.0884443
1438	-0.420723	-0.0798227	0.14053	-0.0537231
1439.6	0.682281	-0.0588315	0.134652	-0.0471784
1441	-0.438053	0.5744	0.167317	-0.0295908
1442	1.47897	0.112178	0.177062	-0.0052035
1442	-0.704385	0.578249	0.13772	0.0341459
1443	0.960162	0.480913	0.174683	0.0527378
1444	1.18696	1.52344	0.184864	0.0206412
1447	2.4232	0.914506	0.148222	0.00359689
1447	-0.866645	0.436129	0.0900428	-0.0223741
1449	-0.248168	-0.541435	0.131326	-0.000296136
1450	-0.509493	-0.475818	0.110491	0.0280936
1452	-0.669793	-0.173422	-0.016899	0.0827017
1455.2	0.659019	-0.0900395	0.0334829	0.0352565
1455.3	-0.259345	-0.216996	0.0209191	0.0222481
1456	-1.05066	-0.867806	-0.0483392	0.0196214
1456	-1.29341	-0.347515	-0.10081	0.0254697
1458	1.30153	-0.247484	-0.0594002	0.0583494
1460	-0.750568	0.0396909	0.022091	0.0700386
1462	-0.431885	-0.377037	0.159882	0.11635
1463	0.0513425	0.130388	0.315762	0.083472
1463	0.771705	0.323712	0.269149	0.106575
1463.6	0.148087	0.851975	0.236845	0.102942
1464	1.63613	0.51291	0.299856	0.128155
1464	-0.245492	0.78828	0.221231	0.112542
1465	0.9742	0.762025	0.171545	0.121119
1466.2	1.55737	1.39999	0.251175	0.119259
1468	1.66841	1.06187	0.373748	0.0965534
1469	-0.0401757	0.294777	0.295438	0.131925
1469	-0.743902	-0.296522	0.174586	0.102682
1469	-0.105489	-1.1074	0.101269	0.0723278
1470	-2.4728	-0.674015	0.0366897	0.0300432
1472	0.556246	-0.490891	0.0997968	0.0287689
1472	0.443881	0.802277	0.0207079	0.0960619
1473	1.4067	0.242429	0.0121059	0.0900846
1474	-1.1233	-0.252559	-0.203066	0.109385
1475	-1.04108	-1.03868	-0.124105	0.094618
1475	-0.951667	-0.441768	-0.112883	0.080238
1475.1	0.667446	0.138965	-0.0636131	0.115942
1479	0.701115	0.385476	0.0263538	0.132921
1480.07	-0.212134	0.639106	0.0604864	0.125305
1481	1.42834	-0.114323	-0.00389011	0.176139
1481	-1.55917	0.337801	-0.0671886	0.177471
1483	1.14424	-0.330166	0.0668541	0.183442
1484	-0.575563	0.400743	0.112542	0.179049
1484.68	0.633555	-0.355101	0.164054	0.189661
1485	-1.1233	0.192831	0.15425	0.156559
1486	1.06823	-0.192276	0.0459101	0.137052
1487	-0.521766	0.334565	0.245387	0.195816
1488.8	0.457225	0.274267	0.0982663	0.153705
1489	0.887343	0.329601	0.215461	0.103872
1491	-0.355766	0.117529	0.138811	0.127881
1491	-0.17899	-0.00478676	0.116752	0.134631
1493	0.520396	-0.194194	0.111584	0.139465
1494.4	-0.923988	0.792141	0.151179	0.175613
1495	2.78001	0.359186	0.143884	0.157816
1496	-0.77847	0.733429	0.281133	0.132716
1497	0.198743	-0.19508	0.225853	0.11192
1498	-0.00551392	-0.237739	0.188032	0.118745
1499	-0.906446	-0.118641	0.25002	0.128211
1501.88	0.556038	-0.293261	0.30366	0.153731
1502	-0.529377	0.328494	0.278736	0.108829
1502	0.958821	0.655469	0.265449	0.0814776
1502.4	1.53696	0.707935	0.321354	0.0727358
1503	-0.371976	0.495008	0.350742	0.0929536
1503	0.320038	0.174035	0.299222	0.141257
1503	0.574043	0.506565	0.368937	0.0965593
1506	0.625615	0.448731	0.400025	0.120334
1507.6	0.146534	-0.117049	0.370426	0.112107
1509	-1.1233	0.880612	0.349306	0.146668
1509.26	3.6186	0.719217	0.269079	0.129945
1510	-0.337652	0.902298	0.120906	0.103143
1510	-0.574054	0.0428355	0.177097	0.0871401
1510.3	1.04021	0.00867437	0.101348	0.0424592
1511.14	-0.440136	0.237376	0.0220701	0.0386444
1513	0.11205	-0.391418	-0.00652037	0.0620896
1513.3	-0.846167	-0.326236	-0.1065	0.0350996
1513.9	-0.24459	-0.592128	-0.0669259	0.0984299
1515	-0.685626	-0.153111	-0.348534	0.00690581
1515	0.470883	-0.343644	-0.170147	0.0385848
1515	-0.81619	-0.320146	-0.0909123	0.0118602
1516	-0.615131	-0.411521	-0.21807	-0.0256022
1520.92	0.196759	-0.590511	-0.155773	-0.0189614
1521	-1.35316	-0.562029	-0.145689	-0.0349772
1521	-0.529683	-0.829454	-0.0604816	-0.013146
1522	-0.605517	0.40098	-0.0231284	-0.0414456
1522	2.33814	0.782366	-0.0926095	-0.0461854
1523	0.614475	0.695153	-0.141529	-0.0368384
1523	-0.867155	0.080547	-0.162003	0.0186442
1528	0.494321	-0.0365099	-0.156157	0.040707
1531	0.263304	0.396525	-0.110871	0.0359361
1531.5	0.43195	0.336987	-0.0669371	0.072865
1532	0.315707	-0.326729	0.0967671	0.082766
1532	-1.72784	-0.55835	0.0478968	-0.00792893
1533	-0.262914	-1.03802	-0.0648401	0.0348365
1533	-1.1233	-0.637882	-0.172729	0.0361133
1534	-0.527434	-0.258228	-0.227674	0.0385288
1536	0.876047	-0.115182	-0.301136	0.0623422
1537	-0.694157	0.70259	-0.329668	0.0470396
1538	1.92588	-0.0356164	-0.328263	0.0712344
1539.6	-1.33857	0.411465	-0.370287	0.0604552
1539.8	0.647086	-0.565117	-0.166853	0.0658275
1540	-1.00387	-0.6827	-0.146083	0.0377038
1540	-1.69132	-1.10093	0.116587	0.0866672
1540.5	-0.607612	-0.821201	0.256208	0.133462
1542	-0.164671	-0.106419	0.225199	0.128532
1545	0.453026	-0.00876817	0.392032	0.148515
1546	-0.31466	0.487346	0.218457	0.168899
1548	1.32367	0.352549	0.27685	0.163347
1549	0.0486367	1.39635	0.339497	0.0972403
1549	2.81675	1.47742	0.371982	0.0407819
1549.9	1.56687	1.59818	0.56133	0.0485653
1550	0.410926	1.26204	0.643936	0.0159015
1551	1.80833	0.513835	0.616476	0.0189866
1552	-0.677752	0.222637	0.602448	-0.0110406
1553.9	-0.462671	0.14879	0.574781	0.00301159
1556	1.58679	0.202508	0.456945	0.047682
1556.1	-0.516598	0.739702	0.400723	0.0379095
1557	1.14891	0.42126	0.305417	0.0564323
1560.3	0.631467	0.401269	0.300334	0.0838321
1560.5	-0.576569	0.0991665	0.271266	0.0529725
1561.6	0.242601	-0.354542	0.12045	0.0812415
1562.57	-0.729657	-0.310309	0.191473	0.0530545
1564	-0.44387	-0.656071	0.165293	0.073066
1565	-0.794686	0.0495356	0.0170638	0.0560414
1565	1.38716	0.694365	-0.0769064	0.0839262
1565.4	1.49062	0.950898	-0.18796	0.140235
1566	-0.0250844	0.337205	-0.295095	0.162872
1572	-0.453919	-0.0304661	-0.229848	0.144838
1572	0.387605	-0.307229	-0.307307	0.127927
1572.5	-0.855374	-0.368139	-0.195459	0.117574
1573.29	-0.636649	-1.13939	-0.147046	0.119329
1574	-1.92615	-1.02657	-0.140912	0.115435
1575	-0.516902	-1.13953	-0.252708	0.045203
1578	-0.97555	-0.363441	-0.305045	-0.00103364
1578.32	0.40213	-0.497564	-0.337549	0.00242415
1579.14	-0.919272	0.143638	-0.268757	-0.0544958
1581	0.948055	0.103703	-0.250767	-0.0227461
1583	0.282326	0.175902	-0.222945	-0.0273488
1583.2	-0.702675	-0.236707	-0.188437	-0.0679169
1583.3	-0.289773	-0.0956298	-0.0432968	-0.0446474
1586.2	0.705559	-0.0322839	0.047334	-0.0724523
1586.7	-0.512638	0.256956	0.139776	-0.0968801
1587	0.577948	0.240926	0.0478863	-0.0734099
1588	0.657467	0.265787	0.0886415	-0.0304774
1588	-0.438053	0.0334641	-0.0265985	-0.0274467
1589.9	-0.119022	-0.102042	0.0480894	-0.0157033
1590	0.250947	0.324828	0.0864929	-0.00285157
1591	0.842559	0.50153	0.0828996	0.0187829
1592	0.411084	0.0924751	0.00161025	-0.0266491
1592	-0.976218	-0.291026	0.0735545	-0.043391
1593	-0.307943	-0.688236	-0.0151797	-0.0448937
1593.1	-0.780545	0.104718	-0.00894502	-0.0724823
1594	1.40264	0.165158	-0.0243944	-0.0645825
1598	-0.126623	0.310783	-0.0323777	-0.0618874
1598	-0.343673	-0.328025	-0.0137389	-0.0260145
1600	-0.51378	-0.0969756	-0.0767304	-0.0209426
1600.4	0.566527	-0.23344	-0.135322	-0.0287614
1601	-0.753066	0.188149	-0.0382675	-0.0566729
1601	0.750987	-0.223957	0.127233	-0.0290103
1603	-0.669793	-0.0525259	0.139717	-0.0614476
1605	-0.238772	-0.126011	0.0518469	-0.023822
1606	0.530531	0.0631483	0.0458645	-0.0243652
1606.1	-0.102314	-0.0131886	0.226157	-0.022528
1607.4	-0.467782	-0.0301682	0.223488	-0.00343605
1608	0.479592	0.728791	0.133821	0.0661294
1608.68	2.17456	0.686959	0.149256	0.066519
1610	-0.593279	0.55529	0.0422647	0.0882585
1611	0.0845862	-0.241684	0.0535921	0.0843571
1613	-0.216359	0.742981	0.0351522	0.0803218
1613	2.36072	0.530178	-0.0210077	0.0573997
1617	-0.553823	0.342808	-0.0334313	0.0177319
1618	-0.77847	-0.617944	-0.090739	-0.00579928
1618	-0.521541	-0.717965	-0.179637	0.0032467
1620	-0.853885	-0.625103	-0.302905	0.00380229
1621	-0.499882	-0.623046	-0.297462	0.0237495
1623	-0.515371	-0.442374	-0.171402	-0.0263956
1624	-0.311868	-0.371969	-0.205453	-0.0356701
1624.9	-0.288667	-0.642644	-0.376641	-0.0310097
1625.14	-1.3274	-0.823317	-0.235406	-0.0192472
1628	-0.853885	-0.618579	-0.00898733	-0.0225347
1628	0.325544	-0.346655	0.0654805	-0.0297714
1629.3	-0.511624	0.596465	0.231456	-0.0610291
1630.3	1.97548	0.245579	0.223874	-0.0736372
1631	-0.727116	0.347087	0.238191	-0.0911933
1632	-0.207099	0.21016	0.206946	-0.105767
1632	1.5647	1.32514	0.163357	-0.11575
1632	2.61781	1.59266	0.208663	-0.124045
1632.26	0.595477	1.61634	0.227645	-0.111654
1635	1.63574	0.539202	0.187079	-0.153371
1635	-0.613615	0.240506	0.228993	-0.151834
1635.43	-0.300609	-0.564923	0.0403687	-0.0899678
1637.1	-0.780545	-0.67455	0.052578	-0.091945
1640	-0.942495	-0.790286	0.0574544	-0.120619
1640	-0.647818	-0.719821	-0.0458233	-0.0975991
1641	-0.569149	-0.49997	-0.192438	-0.0744214
1641	-0.282942	-0.245004	-0.304051	-0.0580893
1642.4	0.117079	-0.339916	-0.456808	-0.0303653
1643	-0.853885	-0.426928	-0.498377	-0.0104045
1645	-0.543977	-0.510605	-0.546923	0.00662837
1647	-0.133953	-0.2208	-0.50324	-0.00770048
1647	0.0155298	0.100056	-0.477177	-0.0136604
1650	0.418591	-0.214866	-0.490058	0.029636
1650.1	-1.07872	-0.438579	-0.382971	0.0595263
1652	-0.655609	-0.990496	-0.344286	0.0445045
1652	-1.23716	-0.973855	-0.387033	0.0368987
1652.3	-1.0288	-0.797084	-0.13887	-0.047945
1653	-0.125295	-0.56855	-0.12296	-0.0154186
1653	-0.551558	-0.505959	-0.0426713	0.0433893
1653	-0.841023	-0.118477	-0.011568	0.00237138
1654	1.03715	0.164487	-0.021839	-0.0533586
1655	0.297332	0.270121	0.0643025	-0.0786873
1656	-0.524122	0.88059	0.134256	-0.119195
1656	2.86856	0.679702	0.24329	-0.121422
1656.99	-0.30533	1.2112	0.328617	-0.0988927
1658	1.07038	0.415709	0.273193	-0.0867955
1658	0.48208	0.605662	0.272839	-0.0544087
1659.9	0.264526	0.320003	0.370303	-0.0649749
1661	0.213405	0.290541	0.333905	-0.0668903
1663	0.393693	0.33515	0.29072	-0.077902
1665	0.398353	0.347719	0.268736	-0.0848681
1665	0.251109	-0.102401	-0.0453339	-0.0499866
1665.19	-0.956666	-0.420807	0.0241263	-0.0552436
1667.2	-0.556863	-0.297529	0.115385	-0.0728161
1670.5	0.620942	0.185085	0.0645054	-0.0513184
1671.96	0.491175	0.253893	0.054201	-0.0509714
1672	-0.350437	-0.237716	0.00368628	-0.0352661
1673	-0.853885	-1.0156	-0.0350329	-0.014468
1673	-1.84249	-0.653267	-0.109179	0.0363721
1674	0.736571	0.444447	-0.0783722	0.0521577
1675	2.43926	0.964906	-0.0303392	0.0490893
1675.4	-0.281112	0.756035	0.0411125	0.111772
1676	0.109959	-0.238489	-0.07517	0.132449
1677	-0.544315	-0.20715	-0.151605	0.124747
1678	-0.187095	-0.481749	-0.18014	0.112869
1678	-0.713836	-0.0625736	-0.136307	0.142405
1679	0.713209	-0.0789324	0.0342441	0.0576719
1679	-0.236171	0.33065	-0.0668971	0.0392502
1679	0.514912	-0.281518	-0.291162	-0.000979043
1679	-1.1233	-0.421243	-0.206893	-0.00150623
1680	-0.655344	-0.85237	-0.185276	-0.0313561
1680	-0.77847	-0.543403	-0.173787	-0.0250355
1680	-0.196395	-0.0863601	-0.142627	-0.0368927
1680	0.715784	-0.087052	-0.024995	-0.0608272
1681.9	-0.780545	-0.329825	-0.093772	-0.0714411
1686.8	-0.924713	-0.240778	-0.0955854	-0.0591968
1687	0.982925	0.164139	0.0213631	-0.0445559
1688	0.434205	0.348385	0.102215	-0.0207365
1690	-0.371976	0.114177	0.191942	-0.0172063
1691	0.280303	0.319658	0.228026	-0.00417019
1693	1.05065	0.337501	0.294787	0.00738949
1693	-0.318446	0.156277	0.184106	0.112675
1693	-0.263372	0.562441	0.160521	0.0869825
1693.3	2.26914	0.698415	0.17284	0.0100208
1694.1	0.0894781	1.01639	0.137869	-0.00736066
1695	0.690565	0.180943	0.0370071	-0.0148101
1696.33	-0.237213	0.419457	0.0949944	0.00315884
1697	0.805019	-0.125542	0.0669821	0.0237991
1697	-0.944434	-0.424574	-0.0483077	0.0409846
1698.3	-1.13431	-0.939559	-0.0421792	0.0284444
1701.3	-0.739937	-0.471963	-0.0516658	0.0393002
1703	0.458356	-0.453433	-0.196143	0.0582525
1703.3	-1.07872	-0.0408427	-0.0892544	0.0885643
1704	0.497833	-0.240255	-0.0919564	0.126397
1706	-0.139882	-0.106916	-0.0603963	0.135627
1709.34	-0.678699	-0.348366	-0.136311	0.148081
1710	-0.226519	-0.436962	0.119676	0.125241
1711	-0.40567	-0.176738	0.167323	0.134098
1711	0.101975	0.46304	0.148384	0.138284
1713	1.69281	0.814941	0.0469421	0.155185
1714	0.650034	0.859679	0.103839	0.185004
1715	0.23619	0.184175	0.0882692	0.215807
1716	-0.3337	0.932622	0.147042	0.200304
1718	2.89538	0.714022	0.196257	0.166256
1718.79	-0.419609	0.483916	0.221284	0.173586
1721.1	-1.02402	-0.835634	0.265152	0.179658
1724	-1.06328	-0.770854	0.349538	0.125978
1725	-0.225267	-0.341418	0.252733	0.148815
1727.1	0.264288	0.260246	0.279207	0.125861
1728	0.741717	0.355173	0.239253	0.167543
1728.8	0.0595135	0.31671	0.285767	0.146459
1729	0.1489	0.153584	0.0719407	0.162832
1730	0.25234	0.589668	0.0744497	0.183464
1731	1.36777	0.62028	0.0936287	0.221923
1732	0.240735	0.885216	0.280743	0.19843
1733	1.04715	0.308254	0.414166	0.211047
1735	-0.363121	0.349348	0.464157	0.207221
1737	0.364016	-0.103709	0.386887	0.272963
1738	-0.312021	-0.109993	0.35082	0.30813
1738	-0.381973	-0.476776	0.341654	0.321755
1738.93	-0.736332	0.208377	0.325488	0.352804
1739	1.74344	0.927727	0.224539	0.33623
1740	1.77608	1.51122	0.282966	0.27464
1741	1.01416	0.790965	0.190333	0.302313
1743	-0.417336	0.0384436	0.323772	0.327786
1743	-0.481489	-0.295805	0.28992	0.336817
1743	0.0114087	-0.15341	0.296878	0.2535
1743.9	0.00985115	-0.0417361	0.308619	0.269977
1744	-0.146468	0.326842	0.423755	0.290538
1745.44	1.11714	0.209443	0.267603	0.297123
1745.6	-0.342347	0.804416	0.115136	0.299769
1746	1.63845	0.384117	0.0692361	0.289471
1746	-0.143751	0.429014	0.284959	0.255643
1746	-0.207657	-0.185758	0.377314	0.248785
1748	-0.205865	0.192396	0.402327	0.228092
1749.8	0.99071	0.0620041	0.467774	0.206887
1750	-0.598834	-0.0396856	0.434612	0.216934
1753	-0.510934	-0.26137	0.288221	0.211218
1755	0.325658	0.877743	0.437399	0.212183
[truncated: 2,332 more rows]
